# Supplementary material for: A Biomedically Enriched Collection of 7000 Human ORF Clones
Source: PLoS One. 2008 Jan 30;3(1):e1528. doi: 10.1371/journal.pone.0001528 (PMC2211400; doi:10.1371/journal.pone.0001528)
Supplement: Table S3 — Biological and Chemical MeSH Class Analysis. Complete BioGene analysis of biological and chemical MeSH class associations with genes in PubMed, using either all human genes (2004), unique genes in MGC (2004), or HFLEX7000 (targets). Numerical values and percentiles of each class associated with genes are shown (#, %). Relative MeSH Class associations in either MGC or HFLEX7000 to the genome, and in HFLEX7000 to MGC examine a potential bias in MGC or HFLEX7000 towards specific MeSH terms. (1.87 MB XLS) [file pone.0001528.s003.xls]

## Sheet: Mesh Term
Mesh Term	Genome	Percent Genome	MGC	Percent MGC	HFLEX7000	Percent HFLEX7000	Enrich (MGC/ Genome)	Enrich (HFLEX7000/MGC)	Enrich (HFLEX7000/ Genome)
Poly(A)-Binding Protein I	5	0.0151003	2	0.0204666	0	na	1.35538	na	na
Alzheimer Vaccines	2	0.00604011	1	0.0102333	0	na	1.69423	na	na
RNA-Induced Silencing Complex	2	0.00604011	1	0.0102333	0	na	1.69423	na	na
Receptor, Melatonin, MT2	4	0.0120802	4	0.0409333	1	0.0299491	3.38846	0.731656	2.47919
Receptors, N-Acetylglucosamine	4	0.0120802	3	0.0307	1	0.0299491	2.54134	0.975542	2.47919
Ubiquitin C	4	0.0120802	3	0.0307	1	0.0299491	2.54134	0.975542	2.47919
Reverse Transcription	5	0.0151003	3	0.0307	1	0.0299491	2.03307	0.975542	1.98335
Penicillic Acid	3	0.00906016	2	0.0204666	1	0.0299491	2.25897	1.46331	3.30558
Rickettsial Vaccines	4	0.0120802	2	0.0204666	1	0.0299491	1.69423	1.46331	2.47919
Vascular Endothelial Growth Factor, Endocrine-Gland-Derived	7	0.0211404	2	0.0204666	1	0.0299491	0.968131	1.46331	1.41668
Carbonic Anhydrase V	1	0.00302005	1	0.0102333	1	0.0299491	3.38846	2.92662	9.91674
Fucosyl Galactose alpha-N-Acetylgalactosaminyltransferase	1	0.00302005	1	0.0102333	1	0.0299491	3.38846	2.92662	9.91674
Receptors, Proteinase-Activated	1	0.00302005	1	0.0102333	1	0.0299491	3.38846	2.92662	9.91674
Testosterone Propionate	2	0.00604011	1	0.0102333	1	0.0299491	1.69423	2.92662	4.95837
Anti-Retroviral Agents	3	0.00906016	1	0.0102333	1	0.0299491	1.12949	2.92662	3.30558
Interferon Alfa-2c	3	0.00906016	1	0.0102333	1	0.0299491	1.12949	2.92662	3.30558
Prostaglandins I	3	0.00906016	1	0.0102333	1	0.0299491	1.12949	2.92662	3.30558
Shigella Vaccines	4	0.0120802	1	0.0102333	1	0.0299491	0.847114	2.92662	2.47919
Hepatitis A Antigens	8	0.0241604	4	0.0409333	2	0.0598982	1.69423	1.46331	2.47919
Amino Acid Transport System y+L	3	0.00906016	3	0.0307	2	0.0598982	3.38846	1.95108	6.61116
Acidic Glycosphingolipids	4	0.0120802	3	0.0307	2	0.0598982	2.54134	1.95108	4.95837
Receptors, Adenosine A2	6	0.0181203	3	0.0307	2	0.0598982	1.69423	1.95108	3.30558
Antibodies, Phospho-Specific	2	0.00604011	2	0.0204666	2	0.0598982	3.38846	2.92662	9.91674
Nucleobase, Nucleoside, Nucleotide, and Nucleic Acid Transport Proteins	2	0.00604011	2	0.0204666	2	0.0598982	3.38846	2.92662	9.91674
Plague Vaccine	3	0.00906016	2	0.0204666	2	0.0598982	2.25897	2.92662	6.61116
raf Kinases	4	0.0120802	2	0.0204666	2	0.0598982	1.69423	2.92662	4.95837
Receptors, Serotonin, 5-HT2	5	0.0151003	2	0.0204666	2	0.0598982	1.35538	2.92662	3.9667
Anthrax Vaccines	14	0.0422807	7	0.0716332	3	0.0898473	1.69423	1.25427	2.12502
Ribonucleoprotein, U7 Small Nuclear	6	0.0181203	5	0.0511666	3	0.0898473	2.82371	1.75597	4.95837
Vaccines, Acellular	7	0.0211404	4	0.0409333	3	0.0898473	1.93626	2.19497	4.25003
Hydrocarbons, Alicyclic	4	0.0120802	3	0.0307	3	0.0898473	2.54134	2.92662	7.43756
HIV Fusion Inhibitors	5	0.0151003	3	0.0307	3	0.0898473	2.03307	2.92662	5.95004
Antigens, CD98 Heavy Chain	14	0.0422807	9	0.0920999	4	0.119796	2.17829	1.30072	2.83335
Amino Acid Transport Systems, Acidic	15	0.0453008	7	0.0716332	4	0.119796	1.58128	1.67236	2.64446
Chromosomal Instability	7	0.0211404	6	0.0613999	4	0.119796	2.90439	1.95108	5.66671
Drug Resistance, Multiple, Viral	8	0.0241604	6	0.0613999	4	0.119796	2.54134	1.95108	4.95837
Receptor, Serotonin, 5-HT1A	12	0.0362406	6	0.0613999	4	0.119796	1.69423	1.95108	3.30558
Transferrin-Binding Protein A	7	0.0211404	5	0.0511666	4	0.119796	2.42033	2.3413	5.66671
Vaccines, Virosome	4	0.0120802	4	0.0409333	4	0.119796	3.38846	2.92662	9.91674
Drug Resistance, Multiple, Fungal	10	0.0302005	4	0.0409333	4	0.119796	1.35538	2.92662	3.9667
HIV Integrase Inhibitors	16	0.0483209	6	0.0613999	5	0.149745	1.27067	2.43885	3.09898
Genes, sry	27	0.0815414	13	0.133033	6	0.179695	1.63148	1.35075	2.20372
Proto-Oncogene Proteins A-raf	18	0.054361	12	0.1228	6	0.179695	2.25897	1.46331	3.30558
Excitatory Amino Acid Transporter 1	18	0.054361	11	0.112567	6	0.179695	2.07072	1.59634	3.30558
Genes, erbA	27	0.0815414	11	0.112567	6	0.179695	1.38048	1.59634	2.20372
Organic Anion Transport Polypeptide C	25	0.0755013	10	0.102333	6	0.179695	1.35538	1.75597	2.38002
DNA Topoisomerases	19	0.057381	9	0.0920999	6	0.179695	1.60506	1.95108	3.1316
Transferrin-Binding Protein B	13	0.0392607	8	0.0818666	6	0.179695	2.0852	2.19497	4.57696
Glyceraldehyde 3-Phosphate Dehydrogenase (NADP+)	23	0.0694612	11	0.112567	7	0.209644	1.62057	1.8624	3.01814
Vitamin D Response Element	24	0.0724813	8	0.0818666	7	0.209644	1.12949	2.5608	2.89238
Cationic Amino Acid Transporter 2	22	0.0664412	14	0.143266	8	0.239593	2.15629	1.67236	3.60609
Antigens, CD98 Light Chains	15	0.0453008	12	0.1228	8	0.239593	2.71077	1.95108	5.28893
Organic Anion Transport Protein 1	26	0.0785214	12	0.1228	8	0.239593	1.5639	1.95108	3.05131
Receptor, Adenosine A1	18	0.054361	11	0.112567	8	0.239593	2.07072	2.12845	4.40744
Poliovirus Vaccine, Oral	37	0.111742	22	0.225133	9	0.269542	2.01476	1.19726	2.41218
Equilibrative Nucleoside Transporter 1	28	0.0845615	15	0.1535	9	0.269542	1.81524	1.75597	3.18752
Amino Acid Transport System ASC	26	0.0785214	15	0.1535	10	0.299491	1.95488	1.95108	3.81413
Dicarboxylic Acid Transporters	44	0.132882	24	0.2456	11	0.32944	1.84825	1.34137	2.47919
Herpesvirus Vaccines	20	0.0604011	16	0.163733	11	0.32944	2.71077	2.01205	5.45421
Calcium Channels, Q-Type	45	0.135902	23	0.235366	12	0.359389	1.73188	1.52693	2.64446
Deltaretrovirus Antigens	30	0.0906016	18	0.1842	12	0.359389	2.03307	1.95108	3.9667
Cell Membrane Structures	41	0.123822	29	0.296766	12	0.359389	2.39671	1.21102	2.90246
Totipotent Stem Cells	31	0.0936216	18	0.1842	12	0.359389	1.96749	1.95108	3.83874
Transcription Factor TFIIIB	52	0.157043	30	0.307	13	0.389338	1.95488	1.2682	2.47919
Amino Acid Transport System y+	26	0.0785214	22	0.225133	13	0.389338	2.86716	1.72937	4.95837
Tumor Necrosis Factor Receptor-Associated Peptides and Proteins	48	0.144963	29	0.296766	15	0.449236	2.04719	1.51377	3.09898
Vascular Endothelial Growth Factor D	36	0.108722	24	0.2456	15	0.449236	2.25897	1.82914	4.13198
Amino Acid Transport System A	35	0.105702	21	0.2149	15	0.449236	2.03307	2.09045	4.25003
Salmonella Vaccines	35	0.105702	21	0.2149	15	0.449236	2.03307	2.09045	4.25003
Organic Anion Transporters, Sodium-Independent	52	0.157043	21	0.2149	15	0.449236	1.36842	2.09045	2.8606
Chickenpox Vaccine	33	0.0996618	18	0.1842	15	0.449236	1.84825	2.43885	4.50761
Organic Cation Transporter 1	69	0.208384	31	0.317233	17	0.509134	1.52235	1.60492	2.44326
Monocarboxylic Acid Transporters	61	0.184223	37	0.378633	18	0.539084	2.05529	1.42376	2.92625
GTP-Binding Protein Regulators	42	0.126842	30	0.307	18	0.539084	2.42033	1.75597	4.25003
Oncogene Proteins v-erbA	69	0.208384	38	0.388866	19	0.569033	1.86611	1.46331	2.7307
Excitatory Amino Acid Transporter 2	73	0.220464	41	0.419566	21	0.628931	1.90311	1.499	2.85276
Calcium Channels, T-Type	74	0.223484	42	0.429799	22	0.65888	1.92318	1.53299	2.94822
rab4 GTP-Binding Proteins	80	0.241604	49	0.501433	23	0.688829	2.07543	1.37372	2.85106
Organic Cation Transport Proteins	84	0.253684	47	0.480966	23	0.688829	1.89592	1.43218	2.7153
TNF Receptor-Associated Factor 5	57	0.172143	39	0.399099	23	0.688829	2.31842	1.72596	4.00149
Kell Blood-Group System	70	0.211404	39	0.399099	24	0.718778	1.88785	1.801	3.40003
Organic Anion Transporters, Sodium-Dependent	64	0.193283	36	0.3684	25	0.748727	1.90601	2.03238	3.87373
Amino Acid Transport Systems, Neutral	102	0.308045	53	0.542366	26	0.778676	1.76067	1.4357	2.5278
Selenocysteine	112	0.338246	62	0.634466	27	0.808625	1.87575	1.2745	2.39064
HLA-A1 Antigen	99	0.298985	47	0.480966	28	0.838574	1.60866	1.74352	2.80473
Oncogene Proteins v-erbB	101	0.305025	57	0.583299	32	0.958371	1.9123	1.64302	3.14194
Granulocyte Colony Stimulating Factor, Recombinant	99	0.298985	50	0.511666	32	0.958371	1.71134	1.87304	3.20541
Nucleoside Transport Proteins	69	0.208384	42	0.429799	32	0.958371	2.06254	2.22981	4.59907
Calcium Channels, N-Type	132	0.398647	63	0.644699	34	1.01827	1.61722	1.57945	2.55431
Hallucinogens	113	0.341266	48	0.491199	34	1.01827	1.43934	2.07303	2.9838
Amino Acid Transport Systems, Basic	111	0.335226	64	0.654932	35	1.04822	1.9537	1.6005	3.1269
Vascular Endothelial Growth Factor Receptor-3	96	0.289925	58	0.593533	36	1.07817	2.04719	1.81653	3.71878
Eye Color	113	0.341266	66	0.675399	37	1.10812	1.9791	1.64068	3.24707
Hepatitis B e Antigens	120	0.362406	61	0.624233	38	1.13807	1.72247	1.82314	3.1403
Vascular Endothelial Growth Factor C	95	0.286905	59	0.603766	39	1.16801	2.10441	1.93455	4.07108
Hepatitis B Vaccines	120	0.362406	69	0.706099	40	1.19796	1.94836	1.69659	3.30558
Oncogene Proteins v-fos	105	0.317106	64	0.654932	40	1.19796	2.06535	1.82914	3.77781
Vancomycin	142	0.428848	72	0.736799	41	1.22791	1.71809	1.66655	2.86328
Vascular Endothelial Growth Factor Receptor-2	142	0.428848	71	0.726566	42	1.25786	1.69423	1.73124	2.93312
Insulin-Like Growth Factor Binding Protein 4	131	0.395627	72	0.736799	43	1.28781	1.86236	1.74785	3.25511
rab3 GTP-Binding Proteins	161	0.486229	102	1.0438	44	1.31776	2.14672	1.26247	2.71017
Oncogene Proteins v-raf	139	0.419787	89	0.910765	49	1.46751	2.16959	1.61129	3.49583
Prostatic Secretory Proteins	165	0.498309	85	0.869832	50	1.49745	1.74557	1.72154	3.00507
Erythrocytes, Abnormal	156	0.471128	76	0.777732	50	1.49745	1.65079	1.92541	3.17844
Amino Acid Transport System X-AG	177	0.534549	99	1.0131	53	1.5873	1.89524	1.56678	2.96942
Gait	198	0.597971	83	0.849366	54	1.61725	1.42041	1.90407	2.70457
Fatty Acids, Essential	156	0.471128	79	0.808432	54	1.61725	1.71595	2.00048	3.43272
Receptor, erbB-3	205	0.619111	112	1.14613	55	1.6472	1.85125	1.43718	2.66059
alpha-Tocopherol	178	0.537569	92	0.941465	57	1.7071	1.75134	1.81323	3.17559
Sodium-Calcium Exchanger	214	0.646291	109	1.11543	58	1.73705	1.7259	1.55729	2.68771
Testicular Hormones	182	0.54965	102	1.0438	58	1.73705	1.89903	1.66416	3.16028
Cannabinoids	204	0.616091	104	1.06427	59	1.767	1.72745	1.6603	2.86808
Receptors, Granulocyte Colony-Stimulating Factor	182	0.54965	103	1.05403	60	1.79695	1.91764	1.70483	3.26926
Proto-Oncogene Proteins c-abl	228	0.688572	126	1.2894	62	1.85684	1.87257	1.44009	2.69666
Genes, BRCA1	232	0.700652	121	1.23823	63	1.88679	1.76726	1.52378	2.69291
Receptors, Pituitary Hormone	205	0.619111	110	1.12567	64	1.91674	1.8182	1.70276	3.09596
Organic Anion Transporters	191	0.57683	104	1.06427	65	1.94669	1.84502	1.82914	3.37481
Hepatitis B Antibodies	198	0.597971	115	1.17683	67	2.00659	1.96804	1.70508	3.35567
Gastrointestinal Hormones	222	0.670452	122	1.24847	69	2.06649	1.86212	1.65522	3.08223
Receptors, Gastrointestinal Hormone	214	0.646291	120	1.228	69	2.06649	1.90007	1.68281	3.19745
Receptors, Prostaglandin E	205	0.619111	110	1.12567	69	2.06649	1.8182	1.83579	3.33783
Factor VII	194	0.58589	102	1.0438	70	2.09644	1.78156	2.00847	3.57821
Biological Clocks	275	0.830515	140	1.43266	72	2.15633	1.72503	1.50512	2.59638
Endoplasmic Reticulum, Rough	194	0.58589	114	1.1666	72	2.15633	1.99116	1.84839	3.68044
Receptors, Erythropoietin	270	0.815414	142	1.45313	73	2.18628	1.78208	1.50453	2.68119
Receptors, Vasoactive Intestinal Peptide	227	0.685552	123	1.2587	73	2.18628	1.83604	1.73694	3.18908
Vascular Endothelial Growth Factor Receptor-1	200	0.604011	109	1.11543	73	2.18628	1.84671	1.96003	3.61961
Lewis Blood-Group System	214	0.646291	113	1.15637	74	2.21623	1.78923	1.91655	3.42915
Coated Pits, Cell-Membrane	256	0.773134	148	1.51453	75	2.24618	1.95895	1.48309	2.9053
Enalapril	247	0.745953	126	1.2894	75	2.24618	1.72852	1.74204	3.01116
Receptors, Granulocyte-Macrophage Colony-Stimulating Factor	217	0.655352	125	1.27916	75	2.24618	1.95188	1.75597	3.42745
Ganciclovir	252	0.761053	122	1.24847	76	2.27613	1.64044	1.82314	2.99076
Adenylate Kinase	244	0.736893	152	1.55546	77	2.30608	2.11084	1.48257	3.12946
Cytoplasmic Vesicles	222	0.670452	138	1.4122	78	2.33603	2.10634	1.65418	3.48426
Vaccines	248	0.748973	123	1.2587	78	2.33603	1.68057	1.85591	3.11898
Amino Acid Transport Systems	254	0.767094	149	1.52476	81	2.42588	1.98772	1.59098	3.16243
Carboplatin	295	0.890916	147	1.5043	82	2.45583	1.68849	1.63254	2.75652
Rheumatoid Factor	273	0.824475	134	1.37126	83	2.48577	1.6632	1.81276	3.01498
NAD(P)H Dehydrogenase (Quinone)	295	0.890916	160	1.63733	90	2.69542	1.83781	1.64623	3.02545
DNA Polymerase I	307	0.927156	174	1.7806	91	2.72537	1.92049	1.53059	2.93949
DNA Polymerase II	292	0.881856	171	1.7499	91	2.72537	1.98434	1.55744	3.09049
Insulin-Like Growth Factor Binding Proteins	300	0.906016	167	1.70896	92	2.75532	1.88624	1.61227	3.04113
Receptors, Tumor Necrosis Factor, Type II	275	0.830515	152	1.55546	93	2.78527	1.87289	1.79063	3.35366
Antigens, Tumor-Associated, Carbohydrate	286	0.863735	140	1.43266	93	2.78527	1.65869	1.94412	3.22467
Estrogen Receptor beta	296	0.893936	175	1.79083	95	2.84516	2.00331	1.58874	3.18274
Transport Vesicles	268	0.809374	163	1.66803	95	2.84516	2.06089	1.7057	3.51526
Gastrointestinal Motility	322	0.972457	155	1.58616	97	2.90506	1.63109	1.8315	2.98734
Prions	279	0.842595	180	1.842	98	2.93501	2.1861	1.59338	3.4833
Anti-Arrhythmia Agents	357	1.07816	163	1.66803	101	3.02486	1.54711	1.81343	2.80558
Genes, erbB-2	295	0.890916	175	1.79083	104	3.11471	2.0101	1.73925	3.49607
Receptors, Vascular Endothelial Growth Factor	351	1.06004	190	1.94433	108	3.2345	1.83421	1.66356	3.05131
Cancer Vaccines	349	1.054	179	1.83176	111	3.32435	1.73792	1.81483	3.15404
Genes, src	374	1.1295	212	2.16946	113	3.38425	1.92073	1.55995	2.99623
Osmosis	318	0.960377	182	1.86246	113	3.38425	1.93931	1.81708	3.52387
Captopril	364	1.0993	198	2.0262	115	3.44414	1.84317	1.69981	3.13304
Porins	349	1.054	194	1.98526	117	3.50404	1.88355	1.76503	3.32452
Lipoproteins, VLDL	381	1.15064	209	2.13876	119	3.56394	1.85876	1.66636	3.09735
RNA Interference	402	1.21406	240	2.456	122	3.65379	2.02296	1.4877	3.00956
Synaptic Vesicles	446	1.34694	258	2.6402	123	3.68374	1.96014	1.39525	2.73489
ABO Blood-Group System	390	1.17782	198	2.0262	123	3.68374	1.72029	1.81805	3.12759
Y Chromosome	476	1.43755	225	2.3025	124	3.71369	1.60169	1.6129	2.58335
Receptors, Opioid	439	1.3258	228	2.3332	127	3.80353	1.75984	1.63018	2.86885
Calcium-Binding Protein, Vitamin D-Dependent	429	1.2956	223	2.28203	127	3.80353	1.76137	1.66673	2.93573
Blood Group Antigens	476	1.43755	244	2.49693	132	3.95328	1.73694	1.58326	2.75002
Langerhans Cells	381	1.15064	209	2.13876	134	4.01318	1.85876	1.8764	3.48778
Vesicular Transport Proteins	517	1.56137	308	3.15186	139	4.16292	2.01866	1.32078	2.6662
Receptors, Tumor Necrosis Factor, Type I	408	1.23218	235	2.40483	140	4.19287	1.95168	1.74352	3.4028
Oncogene Protein p21(ras)	424	1.2805	253	2.58903	141	4.22282	2.02189	1.63104	3.29778
Receptors, Platelet-Derived Growth Factor	490	1.47983	281	2.87556	143	4.28272	1.94318	1.48935	2.89407
Bone Development	510	1.54023	259	2.65043	143	4.28272	1.7208	1.61586	2.78058
Water-Electrolyte Balance	499	1.50701	259	2.65043	144	4.31267	1.75874	1.62716	2.86175
Lipoproteins, HDL	452	1.36506	236	2.41506	144	4.31267	1.76919	1.78574	3.15932
Sarcoplasmic Reticulum	469	1.4164	253	2.58903	147	4.40252	1.82789	1.70045	3.10823
Lymphocyte Specific Protein Tyrosine Kinase p56(lck)	431	1.30164	260	2.66066	150	4.49236	2.04408	1.68844	3.4513
Genes, bcl-2	509	1.53721	297	3.0393	166	4.97155	1.97715	1.63576	3.23414
Erythropoiesis	562	1.69727	301	3.08023	171	5.12129	1.81481	1.66263	3.01737
Receptors, LDL	582	1.75767	318	3.2542	174	5.21114	1.85142	1.60136	2.9648
Intestinal Absorption	607	1.83317	322	3.29513	175	5.24109	1.7975	1.59056	2.85903
Receptors, G-Protein-Coupled	662	1.99928	321	3.2849	176	5.27104	1.64304	1.60463	2.63648
Receptors, Fibroblast Growth Factor	672	2.02948	340	3.47933	180	5.39084	1.7144	1.54939	2.65627
Electron Transport	623	1.88149	357	3.6533	181	5.42078	1.9417	1.48381	2.88111
Vasoactive Intestinal Peptide	623	1.88149	325	3.32583	186	5.57053	1.76765	1.67493	2.9607
Embryonic Development	608	1.83619	336	3.4384	187	5.60048	1.87257	1.62881	3.05005
Adaptor Proteins, Vesicular Transport	683	2.0627	385	3.93983	193	5.78017	1.91004	1.46711	2.80224
Ascorbic Acid	732	2.21068	399	4.08309	204	6.10961	1.84699	1.49632	2.76368
Receptor, Insulin	709	2.14122	381	3.89889	204	6.10961	1.82088	1.56701	2.85334
Vascular Cell Adhesion Molecule-1	625	1.88753	335	3.42816	204	6.10961	1.81621	1.78218	3.23682
Proto-Oncogene Proteins c-raf	712	2.15028	403	4.12403	213	6.37916	1.9179	1.54683	2.96667
Proto-Oncogene Protein p21(ras)	713	2.1533	391	4.00123	216	6.469	1.85819	1.61675	3.00423
Receptors, Antigen, T-Cell, alpha-beta	754	2.27712	386	3.95006	221	6.61875	1.73467	1.67561	2.90663
Antigen-Presenting Cells	705	2.12914	385	3.93983	221	6.61875	1.85043	1.67996	3.10865
Drug Resistance, Multiple	736	2.22276	413	4.22636	233	6.97814	1.9014	1.6511	3.1394
Receptor, erbB-2	754	2.27712	427	4.36963	243	7.27763	1.91893	1.6655	3.19598
Blood Cells	722	2.18048	392	4.01146	254	7.60707	1.83972	1.89633	3.48872
Vascular Endothelial Growth Factors	916	2.76637	481	4.92223	262	7.84666	1.77931	1.59413	2.83645
Retinoblastoma Protein	789	2.38282	462	4.72779	262	7.84666	1.98412	1.65969	3.29301
Protein Kinase Inhibitors	816	2.46436	465	4.75849	265	7.93651	1.93092	1.66786	3.22051
Obesity	967	2.92039	500	5.11666	271	8.1162	1.75205	1.58623	2.77915
Monosaccharide Transport Proteins	1006	3.03817	572	5.85346	303	9.07457	1.92664	1.55029	2.98685
Proto-Oncogene Proteins c-jun	1026	3.09857	566	5.79206	305	9.13447	1.86927	1.57707	2.94796
Ubiquitins	1007	3.04119	605	6.19116	314	9.40401	2.03577	1.51894	3.09221
ras Proteins	1122	3.3885	629	6.43676	337	10.0928	1.89959	1.568	2.97856
Cyclin-Dependent Kinases	1123	3.39152	659	6.74376	338	10.1228	1.98842	1.50106	2.98474
Extracellular Matrix Proteins	1227	3.70561	624	6.38559	339	10.1527	1.72322	1.58995	2.73983
Microtubules	1191	3.59688	661	6.76422	342	10.2426	1.88058	1.51423	2.84763
Microsomes	1212	3.6603	688	7.04052	351	10.5121	1.92348	1.49309	2.87193
Oncogenes	1288	3.88983	685	7.00982	365	10.9314	1.80209	1.55944	2.81026
Receptor Protein-Tyrosine Kinases	1401	4.23109	723	7.39869	376	11.2609	1.74865	1.52201	2.66145
Islets of Langerhans	1306	3.94419	708	7.24519	385	11.5304	1.83693	1.59146	2.92339
Lymphokines	1382	4.17371	714	7.30659	386	11.5603	1.75062	1.58218	2.7698
Membrane Transport Proteins	1382	4.17371	762	7.79779	387	11.5903	1.86831	1.48636	2.77697
Golgi Apparatus	1382	4.17371	766	7.83872	396	11.8598	1.87812	1.51298	2.84156
Phosphoprotein Phosphatase	1386	4.18579	794	8.12526	406	12.1593	1.94115	1.49649	2.9049
Endocytosis	1380	4.16767	769	7.86942	421	12.6086	1.88821	1.60222	3.02532
Blood Pressure	1611	4.86531	816	8.35039	439	13.1476	1.71631	1.5745	2.70233
Genes, Tumor Suppressor	1582	4.77772	880	9.00532	459	13.7466	1.88486	1.5265	2.87723
Endoplasmic Reticulum	1649	4.98007	928	9.49652	464	13.8964	1.90691	1.46331	2.7904
Proto-Oncogene Proteins c-bcl-2	1493	4.50894	854	8.73926	466	13.9563	1.93821	1.59696	3.09525
Receptors, Cytoplasmic and Nuclear	1571	4.7445	869	8.89275	471	14.106	1.87433	1.58624	2.97313
Epidermal Growth Factor	1661	5.01631	900	9.20999	494	14.7948	1.83601	1.60639	2.94935
Cell Death	1675	5.05859	931	9.52722	510	15.274	1.88338	1.6032	3.01943
Cytoskeleton	1740	5.25489	953	9.75235	512	15.3339	1.85586	1.57233	2.91803
Genetic Predisposition to Disease	1924	5.81058	939	9.60909	526	15.7532	1.65372	1.63941	2.71113
Hematopoietic Stem Cells	1815	5.4814	977	9.99795	533	15.9629	1.82398	1.59661	2.91219
Blood Proteins	1895	5.723	1023	10.4687	553	16.5618	1.82923	1.58204	2.89391
Tumor Markers, Biological	1897	5.72904	1042	10.6631	588	17.6101	1.86124	1.65149	3.07382
Embryonic and Fetal Development	2324	7.0186	1203	12.3107	620	18.5684	1.75401	1.50832	2.6456
GTP-Binding Proteins	2293	6.92498	1231	12.5972	642	19.2273	1.8191	1.52631	2.77651
Biological Markers	2640	7.97294	1388	14.2038	737	22.0725	1.78151	1.55398	2.76842
Cell Cycle	2854	8.61923	1633	16.711	845	25.307	1.93881	1.51439	2.93611
Alternative Splicing	3472	10.4856	1761	18.0209	873	26.1456	1.71863	1.45085	2.49347
Proto-Oncogene Proteins	3270	9.87557	1748	17.8878	887	26.5648	1.81132	1.48508	2.68995
Gene Expression Regulation, Developmental	4232	12.7809	2215	22.6668	1078	32.2851	1.7735	1.42433	2.52605
Antibodies, Monoclonal	4129	12.4698	2113	21.623	1083	32.4349	1.73403	1.50002	2.60107
Nuclear Proteins	4584	13.8439	2506	25.6447	1191	35.6694	1.85242	1.39091	2.57654
Cell Division	5000	15.1003	2706	27.6914	1358	40.6709	1.83383	1.46872	2.69339
Signal Transduction	5022	15.1667	2615	26.7601	1361	40.7607	1.7644	1.52319	2.68751
Membrane Proteins	5275	15.9308	2776	28.4077	1368	40.9704	1.7832	1.44223	2.57177
Phenotype	5541	16.7341	2796	28.6124	1376	41.2099	1.70982	1.44028	2.46263
Transcription Factors	5639	17.0301	2962	30.3111	1425	42.6774	1.77986	1.40798	2.506
DNA-Binding Proteins	5786	17.474	3067	31.3856	1461	43.7556	1.79613	1.39413	2.50404
Carrier Proteins	5584	16.864	3068	31.3958	1497	44.8338	1.86171	1.42802	2.65855
Recombinant Fusion Proteins	5797	17.5072	3167	32.4089	1559	46.6906	1.85117	1.44067	2.66693
O-Acetyl-ADP-Ribose	3	0.00906016	2	0.0204666	0	na	2.25897	na	na
Rotavirus Vaccines	5	0.0151003	2	0.0204666	0	na	1.35538	na	na
Giant Cells, Langhans	2	0.00604011	1	0.0102333	0	na	1.69423	na	na
Myosin Type III	2	0.00604011	1	0.0102333	0	na	1.69423	na	na
Casein Kinase Iepsilon	3	0.00906016	1	0.0102333	0	na	1.12949	na	na
Vaccines, Marker	1	0.00302005	0	na	0	na	na	na	na
Nuclear Lamina	7	0.0211404	4	0.0409333	0	na	1.93626	na	na
Betahistine	9	0.0271805	4	0.0409333	0	na	1.50598	na	na
DNA Sequence, Unstable	3	0.00906016	3	0.0307	0	na	3.38846	na	na
HMGN2 Protein	4	0.0120802	3	0.0307	0	na	2.54134	na	na
Dinitrocresols	8	0.0241604	3	0.0307	0	na	1.27067	na	na
Eosine I Bluish	8	0.0241604	3	0.0307	0	na	1.27067	na	na
Chromosomes, Artificial, Mammalian	2	0.00604011	2	0.0204666	0	na	3.38846	na	na
Pregnadienetriols	2	0.00604011	2	0.0204666	0	na	3.38846	na	na
Ribostamycin	2	0.00604011	2	0.0204666	0	na	3.38846	na	na
Streptogramin A	2	0.00604011	2	0.0204666	0	na	3.38846	na	na
Cardanolides	3	0.00906016	2	0.0204666	0	na	2.25897	na	na
Tyrocidine	3	0.00906016	2	0.0204666	0	na	2.25897	na	na
Heterogeneous-Nuclear Ribonucleoprotein Group M	4	0.0120802	2	0.0204666	0	na	1.69423	na	na
Swiss 3T3 Cells	4	0.0120802	2	0.0204666	0	na	1.69423	na	na
Colony-Stimulating Factors, Recombinant	5	0.0151003	2	0.0204666	0	na	1.35538	na	na
Neuropilins	6	0.0181203	2	0.0204666	0	na	1.12949	na	na
Oxazocines	8	0.0241604	2	0.0204666	0	na	0.847114	na	na
Antifreeze Proteins, Type II	1	0.00302005	1	0.0102333	0	na	3.38846	na	na
Bunaftine	1	0.00302005	1	0.0102333	0	na	3.38846	na	na
Cascara	1	0.00302005	1	0.0102333	0	na	3.38846	na	na
Germine Acetates	1	0.00302005	1	0.0102333	0	na	3.38846	na	na
Megacins	1	0.00302005	1	0.0102333	0	na	3.38846	na	na
Reflex, Abdominal	1	0.00302005	1	0.0102333	0	na	3.38846	na	na
Streptogramin Group B	1	0.00302005	1	0.0102333	0	na	3.38846	na	na
Trial of Labor	1	0.00302005	1	0.0102333	0	na	3.38846	na	na
zeta Carotene	1	0.00302005	1	0.0102333	0	na	3.38846	na	na
Cymarine	2	0.00604011	1	0.0102333	0	na	1.69423	na	na
Dexetimide	2	0.00604011	1	0.0102333	0	na	1.69423	na	na
DNA, Catenated	2	0.00604011	1	0.0102333	0	na	1.69423	na	na
Sulfaguanidine	2	0.00604011	1	0.0102333	0	na	1.69423	na	na
Brinolase	3	0.00906016	1	0.0102333	0	na	1.12949	na	na
Complement Pathway, Mannose-Binding Lectin	3	0.00906016	1	0.0102333	0	na	1.12949	na	na
Complex Mixtures	3	0.00906016	1	0.0102333	0	na	1.12949	na	na
Genes, Transgenic, Suicide	3	0.00906016	1	0.0102333	0	na	1.12949	na	na
Mitobronitol	3	0.00906016	1	0.0102333	0	na	1.12949	na	na
Nonmuscle Myosin Type IIB	3	0.00906016	1	0.0102333	0	na	1.12949	na	na
RNA 5' Terminal Oligopyrimidine Sequence	3	0.00906016	1	0.0102333	0	na	1.12949	na	na
Sesquiterpenes, Germacrane	3	0.00906016	1	0.0102333	0	na	1.12949	na	na
Thiepins	3	0.00906016	1	0.0102333	0	na	1.12949	na	na
19-Iodocholesterol	4	0.0120802	1	0.0102333	0	na	0.847114	na	na
Belladonna Alkaloids	4	0.0120802	1	0.0102333	0	na	0.847114	na	na
Drugs, Essential	4	0.0120802	1	0.0102333	0	na	0.847114	na	na
Ethoglucid	4	0.0120802	1	0.0102333	0	na	0.847114	na	na
Myosin Type IV	4	0.0120802	1	0.0102333	0	na	0.847114	na	na
Iprindole	13	0.0392607	1	0.0102333	0	na	0.260651	na	na
Aminorex	1	0.00302005	0	na	0	na	na	na	na
Biomedical and Dental Materials	1	0.00302005	0	na	0	na	na	na	na
Botulinum Antitoxin	1	0.00302005	0	na	0	na	na	na	na
Cardiovascular Physiologic Processes	1	0.00302005	0	na	0	na	na	na	na
Coitus Interruptus	1	0.00302005	0	na	0	na	na	na	na
Dimethisterone	1	0.00302005	0	na	0	na	na	na	na
Dimetridazole	1	0.00302005	0	na	0	na	na	na	na
Fertility Agents, Male	1	0.00302005	0	na	0	na	na	na	na
Gallium Isotopes	1	0.00302005	0	na	0	na	na	na	na
Halcinonide	1	0.00302005	0	na	0	na	na	na	na
Histamine Agents	1	0.00302005	0	na	0	na	na	na	na
Hydrocarbons, Acyclic	1	0.00302005	0	na	0	na	na	na	na
Ipronidazole	1	0.00302005	0	na	0	na	na	na	na
Lucensomycin	1	0.00302005	0	na	0	na	na	na	na
Mannomustine	1	0.00302005	0	na	0	na	na	na	na
Matrix Attachment Regions	1	0.00302005	0	na	0	na	na	na	na
Mesial Movement of Teeth	1	0.00302005	0	na	0	na	na	na	na
Metals, Light	1	0.00302005	0	na	0	na	na	na	na
Oxyphenisatin Acetate	1	0.00302005	0	na	0	na	na	na	na
Plant Tumor-Inducing Plasmids	1	0.00302005	0	na	0	na	na	na	na
Plasmodesmata	1	0.00302005	0	na	0	na	na	na	na
Prothionamide	1	0.00302005	0	na	0	na	na	na	na
Rhodopsins, Microbial	1	0.00302005	0	na	0	na	na	na	na
Scleroproteins	1	0.00302005	0	na	0	na	na	na	na
Sesquiterpenes, Guaiane	1	0.00302005	0	na	0	na	na	na	na
Skeletal Muscle Myosins	1	0.00302005	0	na	0	na	na	na	na
Sperm Midpiece	1	0.00302005	0	na	0	na	na	na	na
Starch Phosphorylase	1	0.00302005	0	na	0	na	na	na	na
Streptogramins	1	0.00302005	0	na	0	na	na	na	na
Allophanate Hydrolase	2	0.00604011	0	na	0	na	na	na	na
beta-Crystallin A Chain	2	0.00604011	0	na	0	na	na	na	na
Carisoprodol	2	0.00604011	0	na	0	na	na	na	na
Cephaloglycin	2	0.00604011	0	na	0	na	na	na	na
Chlormequat	2	0.00604011	0	na	0	na	na	na	na
Chlorphenesin	2	0.00604011	0	na	0	na	na	na	na
Chlorquinaldol	2	0.00604011	0	na	0	na	na	na	na
DNA Topoisomerases, Type I, Bacterial	2	0.00604011	0	na	0	na	na	na	na
Emepronium	2	0.00604011	0	na	0	na	na	na	na
Exhalation	2	0.00604011	0	na	0	na	na	na	na
Gold Isotopes	2	0.00604011	0	na	0	na	na	na	na
Inlay Casting Wax	2	0.00604011	0	na	0	na	na	na	na
Norpregnanes	2	0.00604011	0	na	0	na	na	na	na
Noxythiolin	2	0.00604011	0	na	0	na	na	na	na
o-Chlorobenzylidenemalonitrile	2	0.00604011	0	na	0	na	na	na	na
Prazepam	2	0.00604011	0	na	0	na	na	na	na
Protactinium	2	0.00604011	0	na	0	na	na	na	na
Quintuplets	2	0.00604011	0	na	0	na	na	na	na
Streptogramin B	2	0.00604011	0	na	0	na	na	na	na
Alphaprodine	3	0.00906016	0	na	0	na	na	na	na
Chronaxy	3	0.00906016	0	na	0	na	na	na	na
Dihydroergocryptine	3	0.00906016	0	na	0	na	na	na	na
DNA Topoisomerases, Type II, Bacterial	3	0.00906016	0	na	0	na	na	na	na
Formocresols	3	0.00906016	0	na	0	na	na	na	na
Histidinol-Phosphatase	3	0.00906016	0	na	0	na	na	na	na
Mephentermine	3	0.00906016	0	na	0	na	na	na	na
Musculoskeletal Development	3	0.00906016	0	na	0	na	na	na	na
Neptunium	3	0.00906016	0	na	0	na	na	na	na
Polythiazide	3	0.00906016	0	na	0	na	na	na	na
Sulfur Acids	3	0.00906016	0	na	0	na	na	na	na
Tetraoxanes	3	0.00906016	0	na	0	na	na	na	na
Undecylenic Acids	3	0.00906016	0	na	0	na	na	na	na
Urobilin	3	0.00906016	0	na	0	na	na	na	na
beta-Crystallin B Chain	4	0.0120802	0	na	0	na	na	na	na
Cyclacillin	4	0.0120802	0	na	0	na	na	na	na
Glycogen Phosphorylase, Brain Form	4	0.0120802	0	na	0	na	na	na	na
Lymecycline	4	0.0120802	0	na	0	na	na	na	na
Bufexamac	5	0.0151003	0	na	0	na	na	na	na
Estazolam	5	0.0151003	0	na	0	na	na	na	na
Nostrums	5	0.0151003	0	na	0	na	na	na	na
Chromatin Assembly and Disassembly	6	0.0181203	0	na	0	na	na	na	na
Tolperisone	7	0.0211404	0	na	0	na	na	na	na
Doxylamine	9	0.0271805	0	na	0	na	na	na	na
Anacardic Acids	8	0.0241604	5	0.0511666	1	0.0299491	2.11779	0.585325	1.23959
Receptor, Galanin, Type 1	8	0.0241604	5	0.0511666	1	0.0299491	2.11779	0.585325	1.23959
Adenosine Diphosphate Glucose	9	0.0271805	5	0.0511666	1	0.0299491	1.88248	0.585325	1.10186
Receptor, Cannabinoid, CB1	10	0.0302005	5	0.0511666	1	0.0299491	1.69423	0.585325	0.991674
Triacetoneamine-N-Oxyl	11	0.0332206	5	0.0511666	1	0.0299491	1.54021	0.585325	0.901522
DNA Topoisomerases, Type II, Archaeal	5	0.0151003	4	0.0409333	1	0.0299491	2.71077	0.731656	1.98335
Prokaryotic Initiation Factor-1	5	0.0151003	4	0.0409333	1	0.0299491	2.71077	0.731656	1.98335
Lymphangiogenesis	6	0.0181203	4	0.0409333	1	0.0299491	2.25897	0.731656	1.65279
Receptors, Fibrinogen	6	0.0181203	4	0.0409333	1	0.0299491	2.25897	0.731656	1.65279
Tomatine	6	0.0181203	4	0.0409333	1	0.0299491	2.25897	0.731656	1.65279
Metalloexopeptidases	7	0.0211404	4	0.0409333	1	0.0299491	1.93626	0.731656	1.41668
Methandriol	8	0.0241604	4	0.0409333	1	0.0299491	1.69423	0.731656	1.23959
Cloacin	9	0.0271805	4	0.0409333	1	0.0299491	1.50598	0.731656	1.10186
Levobunolol	10	0.0302005	4	0.0409333	1	0.0299491	1.35538	0.731656	0.991674
Actihaemyl	11	0.0332206	4	0.0409333	1	0.0299491	1.23217	0.731656	0.901522
Adenosine Phosphosulfate	13	0.0392607	4	0.0409333	1	0.0299491	1.0426	0.731656	0.762826
Acids, Heterocyclic	3	0.00906016	3	0.0307	1	0.0299491	3.38846	0.975542	3.30558
DNA, Cruciform	3	0.00906016	3	0.0307	1	0.0299491	3.38846	0.975542	3.30558
Galectin 2	3	0.00906016	3	0.0307	1	0.0299491	3.38846	0.975542	3.30558
Iodamide	3	0.00906016	3	0.0307	1	0.0299491	3.38846	0.975542	3.30558
Bacterial Transferrin Receptor Complex	4	0.0120802	3	0.0307	1	0.0299491	2.54134	0.975542	2.47919
Bambermycins	4	0.0120802	3	0.0307	1	0.0299491	2.54134	0.975542	2.47919
Clopamide	4	0.0120802	3	0.0307	1	0.0299491	2.54134	0.975542	2.47919
HMGB3 Protein	4	0.0120802	3	0.0307	1	0.0299491	2.54134	0.975542	2.47919
Adosterol	5	0.0151003	3	0.0307	1	0.0299491	2.03307	0.975542	1.98335
Cevanes	5	0.0151003	3	0.0307	1	0.0299491	2.03307	0.975542	1.98335
Chromosome Structures	5	0.0151003	3	0.0307	1	0.0299491	2.03307	0.975542	1.98335
Diphenoxylate	5	0.0151003	3	0.0307	1	0.0299491	2.03307	0.975542	1.98335
Nucleoside Q	5	0.0151003	3	0.0307	1	0.0299491	2.03307	0.975542	1.98335
Prenatal Nutrition	5	0.0151003	3	0.0307	1	0.0299491	2.03307	0.975542	1.98335
Metolazone	6	0.0181203	3	0.0307	1	0.0299491	1.69423	0.975542	1.65279
Osmium Compounds	6	0.0181203	3	0.0307	1	0.0299491	1.69423	0.975542	1.65279
Pregnancy-Associated alpha 2-Macroglobulins	6	0.0181203	3	0.0307	1	0.0299491	1.69423	0.975542	1.65279
Quadruplets	6	0.0181203	3	0.0307	1	0.0299491	1.69423	0.975542	1.65279
2-Acetolactate Mutase	7	0.0211404	3	0.0307	1	0.0299491	1.4522	0.975542	1.41668
Figural Aftereffect	7	0.0211404	3	0.0307	1	0.0299491	1.4522	0.975542	1.41668
Fluorometholone	7	0.0211404	3	0.0307	1	0.0299491	1.4522	0.975542	1.41668
Fluprednisolone	7	0.0211404	3	0.0307	1	0.0299491	1.4522	0.975542	1.41668
Protoveratrines	8	0.0241604	3	0.0307	1	0.0299491	1.27067	0.975542	1.23959
Afterimage	9	0.0271805	3	0.0307	1	0.0299491	1.12949	0.975542	1.10186
Potassium Citrate	9	0.0271805	3	0.0307	1	0.0299491	1.12949	0.975542	1.10186
Anticestodal Agents	10	0.0302005	3	0.0307	1	0.0299491	1.01654	0.975542	0.991674
Nefopam	10	0.0302005	3	0.0307	1	0.0299491	1.01654	0.975542	0.991674
Motor Neurons, Gamma	11	0.0332206	3	0.0307	1	0.0299491	0.924125	0.975542	0.901522
Nortropanes	17	0.0513409	3	0.0307	1	0.0299491	0.597963	0.975542	0.583338
Antifreeze Proteins, Type IV	2	0.00604011	2	0.0204666	1	0.0299491	3.38846	1.46331	4.95837
AT-Hook Motifs	2	0.00604011	2	0.0204666	1	0.0299491	3.38846	1.46331	4.95837
Clopidol	2	0.00604011	2	0.0204666	1	0.0299491	3.38846	1.46331	4.95837
Diflucortolone	2	0.00604011	2	0.0204666	1	0.0299491	3.38846	1.46331	4.95837
Dihydroergocristine	2	0.00604011	2	0.0204666	1	0.0299491	3.38846	1.46331	4.95837
Dinitolmide	2	0.00604011	2	0.0204666	1	0.0299491	3.38846	1.46331	4.95837
DNA Repeat Expansion	2	0.00604011	2	0.0204666	1	0.0299491	3.38846	1.46331	4.95837
Hexetidine	2	0.00604011	2	0.0204666	1	0.0299491	3.38846	1.46331	4.95837
Sulfachlorpyridazine	2	0.00604011	2	0.0204666	1	0.0299491	3.38846	1.46331	4.95837
Acids, Noncarboxylic	3	0.00906016	2	0.0204666	1	0.0299491	2.25897	1.46331	3.30558
Antifoaming Agents	3	0.00906016	2	0.0204666	1	0.0299491	2.25897	1.46331	3.30558
Aurodox	3	0.00906016	2	0.0204666	1	0.0299491	2.25897	1.46331	3.30558
Dyphylline	3	0.00906016	2	0.0204666	1	0.0299491	2.25897	1.46331	3.30558
Ethisterone	3	0.00906016	2	0.0204666	1	0.0299491	2.25897	1.46331	3.30558
Etimizol	3	0.00906016	2	0.0204666	1	0.0299491	2.25897	1.46331	3.30558
Glyoxysomes	3	0.00906016	2	0.0204666	1	0.0299491	2.25897	1.46331	3.30558
Hafnium	3	0.00906016	2	0.0204666	1	0.0299491	2.25897	1.46331	3.30558
Norgestrienone	3	0.00906016	2	0.0204666	1	0.0299491	2.25897	1.46331	3.30558
Pyroglobulins	3	0.00906016	2	0.0204666	1	0.0299491	2.25897	1.46331	3.30558
Showdomycin	3	0.00906016	2	0.0204666	1	0.0299491	2.25897	1.46331	3.30558
Tin Radioisotopes	3	0.00906016	2	0.0204666	1	0.0299491	2.25897	1.46331	3.30558
Xipamide	3	0.00906016	2	0.0204666	1	0.0299491	2.25897	1.46331	3.30558
Chloroplast Proton-Translocating ATPases	4	0.0120802	2	0.0204666	1	0.0299491	1.69423	1.46331	2.47919
Dexamethasone Isonicotinate	4	0.0120802	2	0.0204666	1	0.0299491	1.69423	1.46331	2.47919
Diphenylcarbazide	4	0.0120802	2	0.0204666	1	0.0299491	1.69423	1.46331	2.47919
Extramarital Relations	4	0.0120802	2	0.0204666	1	0.0299491	1.69423	1.46331	2.47919
Granulocyte Precursor Cells	4	0.0120802	2	0.0204666	1	0.0299491	1.69423	1.46331	2.47919
Hydrobromic Acid	4	0.0120802	2	0.0204666	1	0.0299491	1.69423	1.46331	2.47919
Integrase Inhibitors	4	0.0120802	2	0.0204666	1	0.0299491	1.69423	1.46331	2.47919
Promethium	4	0.0120802	2	0.0204666	1	0.0299491	1.69423	1.46331	2.47919
Pyrantel Pamoate	4	0.0120802	2	0.0204666	1	0.0299491	1.69423	1.46331	2.47919
Simethicone	4	0.0120802	2	0.0204666	1	0.0299491	1.69423	1.46331	2.47919
2,3-Diketogulonic Acid	5	0.0151003	2	0.0204666	1	0.0299491	1.35538	1.46331	1.98335
Barium Radioisotopes	5	0.0151003	2	0.0204666	1	0.0299491	1.35538	1.46331	1.98335
Cyclotides	5	0.0151003	2	0.0204666	1	0.0299491	1.35538	1.46331	1.98335
Dentin Solubility	5	0.0151003	2	0.0204666	1	0.0299491	1.35538	1.46331	1.98335
Diterpenes, Clerodane	5	0.0151003	2	0.0204666	1	0.0299491	1.35538	1.46331	1.98335
Gestonorone Caproate	5	0.0151003	2	0.0204666	1	0.0299491	1.35538	1.46331	1.98335
Guanazole	5	0.0151003	2	0.0204666	1	0.0299491	1.35538	1.46331	1.98335
Isocarboxazid	5	0.0151003	2	0.0204666	1	0.0299491	1.35538	1.46331	1.98335
Sulbenicillin	5	0.0151003	2	0.0204666	1	0.0299491	1.35538	1.46331	1.98335
Thiothixene	5	0.0151003	2	0.0204666	1	0.0299491	1.35538	1.46331	1.98335
Actinoid Series Elements	6	0.0181203	2	0.0204666	1	0.0299491	1.12949	1.46331	1.65279
Azacosterol	6	0.0181203	2	0.0204666	1	0.0299491	1.12949	1.46331	1.65279
Capreomycin Sulfate	6	0.0181203	2	0.0204666	1	0.0299491	1.12949	1.46331	1.65279
HMGN1 Protein	6	0.0181203	2	0.0204666	1	0.0299491	1.12949	1.46331	1.65279
Phorate	6	0.0181203	2	0.0204666	1	0.0299491	1.12949	1.46331	1.65279
Ronidazole	6	0.0181203	2	0.0204666	1	0.0299491	1.12949	1.46331	1.65279
Chlormezanone	7	0.0211404	2	0.0204666	1	0.0299491	0.968131	1.46331	1.41668
Cholestanones	7	0.0211404	2	0.0204666	1	0.0299491	0.968131	1.46331	1.41668
Inspiratory Reserve Volume	7	0.0211404	2	0.0204666	1	0.0299491	0.968131	1.46331	1.41668
Lofepramine	7	0.0211404	2	0.0204666	1	0.0299491	0.968131	1.46331	1.41668
Methyclothiazide	7	0.0211404	2	0.0204666	1	0.0299491	0.968131	1.46331	1.41668
Naphthylvinylpyridine	7	0.0211404	2	0.0204666	1	0.0299491	0.968131	1.46331	1.41668
Pyridinolcarbamate	7	0.0211404	2	0.0204666	1	0.0299491	0.968131	1.46331	1.41668
Prednimustine	8	0.0241604	2	0.0204666	1	0.0299491	0.847114	1.46331	1.23959
Tooth Exfoliation	8	0.0241604	2	0.0204666	1	0.0299491	0.847114	1.46331	1.23959
Tooth Resorption	11	0.0332206	2	0.0204666	1	0.0299491	0.616083	1.46331	0.901522
Polydioxanone	12	0.0362406	2	0.0204666	1	0.0299491	0.564743	1.46331	0.826395
Strontium Isotopes	13	0.0392607	2	0.0204666	1	0.0299491	0.521301	1.46331	0.762826
Acetyldigitoxins	1	0.00302005	1	0.0102333	1	0.0299491	3.38846	2.92662	9.91674
Amber	1	0.00302005	1	0.0102333	1	0.0299491	3.38846	2.92662	9.91674
Antifreeze Proteins, Type I	1	0.00302005	1	0.0102333	1	0.0299491	3.38846	2.92662	9.91674
Antigens, Archaeal	1	0.00302005	1	0.0102333	1	0.0299491	3.38846	2.92662	9.91674
Bis(Chloromethyl) Ether	1	0.00302005	1	0.0102333	1	0.0299491	3.38846	2.92662	9.91674
Body Weight Changes	1	0.00302005	1	0.0102333	1	0.0299491	3.38846	2.92662	9.91674
Cardiovascular Physiologic Phenomena	1	0.00302005	1	0.0102333	1	0.0299491	3.38846	2.92662	9.91674
Carfecillin	1	0.00302005	1	0.0102333	1	0.0299491	3.38846	2.92662	9.91674
Cefatrizine	1	0.00302005	1	0.0102333	1	0.0299491	3.38846	2.92662	9.91674
Cellulases	1	0.00302005	1	0.0102333	1	0.0299491	3.38846	2.92662	9.91674
Cucumber Mosaic Virus Satellite	1	0.00302005	1	0.0102333	1	0.0299491	3.38846	2.92662	9.91674
Cytochromes a	1	0.00302005	1	0.0102333	1	0.0299491	3.38846	2.92662	9.91674
Cytochromes a3	1	0.00302005	1	0.0102333	1	0.0299491	3.38846	2.92662	9.91674
Enviomycin	1	0.00302005	1	0.0102333	1	0.0299491	3.38846	2.92662	9.91674
Etioporphyrins	1	0.00302005	1	0.0102333	1	0.0299491	3.38846	2.92662	9.91674
Hypoglycins	1	0.00302005	1	0.0102333	1	0.0299491	3.38846	2.92662	9.91674
Intranuclear Inclusion Bodies	1	0.00302005	1	0.0102333	1	0.0299491	3.38846	2.92662	9.91674
Macrocyclic Compounds	1	0.00302005	1	0.0102333	1	0.0299491	3.38846	2.92662	9.91674
Marek Disease Vaccines	1	0.00302005	1	0.0102333	1	0.0299491	3.38846	2.92662	9.91674
Nebramycin	1	0.00302005	1	0.0102333	1	0.0299491	3.38846	2.92662	9.91674
Niclofolan	1	0.00302005	1	0.0102333	1	0.0299491	3.38846	2.92662	9.91674
Nifuratel	1	0.00302005	1	0.0102333	1	0.0299491	3.38846	2.92662	9.91674
Ovulation Inhibition	1	0.00302005	1	0.0102333	1	0.0299491	3.38846	2.92662	9.91674
Oxyfedrine	1	0.00302005	1	0.0102333	1	0.0299491	3.38846	2.92662	9.91674
Sensory System Agents	1	0.00302005	1	0.0102333	1	0.0299491	3.38846	2.92662	9.91674
Specialty Uses of Chemicals	1	0.00302005	1	0.0102333	1	0.0299491	3.38846	2.92662	9.91674
tau-Crystallins	1	0.00302005	1	0.0102333	1	0.0299491	3.38846	2.92662	9.91674
Trans Fatty Acids	1	0.00302005	1	0.0102333	1	0.0299491	3.38846	2.92662	9.91674
Uracil Mustard	1	0.00302005	1	0.0102333	1	0.0299491	3.38846	2.92662	9.91674
Acetrizoic Acid	2	0.00604011	1	0.0102333	1	0.0299491	1.69423	2.92662	4.95837
Antifreeze Proteins, Type III	2	0.00604011	1	0.0102333	1	0.0299491	1.69423	2.92662	4.95837
Borinic Acids	2	0.00604011	1	0.0102333	1	0.0299491	1.69423	2.92662	4.95837
Chalcogens	2	0.00604011	1	0.0102333	1	0.0299491	1.69423	2.92662	4.95837
Desonide	2	0.00604011	1	0.0102333	1	0.0299491	1.69423	2.92662	4.95837
Erythrityl Tetranitrate	2	0.00604011	1	0.0102333	1	0.0299491	1.69423	2.92662	4.95837
Erythroid Cells	2	0.00604011	1	0.0102333	1	0.0299491	1.69423	2.92662	4.95837
Ethyl Biscoumacetate	2	0.00604011	1	0.0102333	1	0.0299491	1.69423	2.92662	4.95837
HMGA1b Protein	2	0.00604011	1	0.0102333	1	0.0299491	1.69423	2.92662	4.95837
Iodopyridones	2	0.00604011	1	0.0102333	1	0.0299491	1.69423	2.92662	4.95837
Iodoquinol	2	0.00604011	1	0.0102333	1	0.0299491	1.69423	2.92662	4.95837
Mepartricin	2	0.00604011	1	0.0102333	1	0.0299491	1.69423	2.92662	4.95837
Mevinphos	2	0.00604011	1	0.0102333	1	0.0299491	1.69423	2.92662	4.95837
Mycobacillin	2	0.00604011	1	0.0102333	1	0.0299491	1.69423	2.92662	4.95837
Nitrovin	2	0.00604011	1	0.0102333	1	0.0299491	1.69423	2.92662	4.95837
Oxalic Acids	2	0.00604011	1	0.0102333	1	0.0299491	1.69423	2.92662	4.95837
Oxyclozanide	2	0.00604011	1	0.0102333	1	0.0299491	1.69423	2.92662	4.95837
Phenylthiazolylthiourea	2	0.00604011	1	0.0102333	1	0.0299491	1.69423	2.92662	4.95837
Propyliodone	2	0.00604011	1	0.0102333	1	0.0299491	1.69423	2.92662	4.95837
Prospidium	2	0.00604011	1	0.0102333	1	0.0299491	1.69423	2.92662	4.95837
Pyrantel Tartrate	2	0.00604011	1	0.0102333	1	0.0299491	1.69423	2.92662	4.95837
Trimecaine	2	0.00604011	1	0.0102333	1	0.0299491	1.69423	2.92662	4.95837
Aneugens	3	0.00906016	1	0.0102333	1	0.0299491	1.12949	2.92662	3.30558
Bephenium Compounds	3	0.00906016	1	0.0102333	1	0.0299491	1.12949	2.92662	3.30558
Carticaine	3	0.00906016	1	0.0102333	1	0.0299491	1.12949	2.92662	3.30558
Chloroprene	3	0.00906016	1	0.0102333	1	0.0299491	1.12949	2.92662	3.30558
Cyclopentolate	3	0.00906016	1	0.0102333	1	0.0299491	1.12949	2.92662	3.30558
Deslanoside	3	0.00906016	1	0.0102333	1	0.0299491	1.12949	2.92662	3.30558
Dichlorphenamide	3	0.00906016	1	0.0102333	1	0.0299491	1.12949	2.92662	3.30558
Erythromycin Ethylsuccinate	3	0.00906016	1	0.0102333	1	0.0299491	1.12949	2.92662	3.30558
Ethylmercuric Chloride	3	0.00906016	1	0.0102333	1	0.0299491	1.12949	2.92662	3.30558
Flurogestone Acetate	3	0.00906016	1	0.0102333	1	0.0299491	1.12949	2.92662	3.30558
Glycogen Phosphorylase, Liver Form	3	0.00906016	1	0.0102333	1	0.0299491	1.12949	2.92662	3.30558
Lucanthone	3	0.00906016	1	0.0102333	1	0.0299491	1.12949	2.92662	3.30558
Lye	3	0.00906016	1	0.0102333	1	0.0299491	1.12949	2.92662	3.30558
Mafenide	3	0.00906016	1	0.0102333	1	0.0299491	1.12949	2.92662	3.30558
Mefruside	3	0.00906016	1	0.0102333	1	0.0299491	1.12949	2.92662	3.30558
Methiocarb	3	0.00906016	1	0.0102333	1	0.0299491	1.12949	2.92662	3.30558
Nimorazole	3	0.00906016	1	0.0102333	1	0.0299491	1.12949	2.92662	3.30558
Oxyphenonium	3	0.00906016	1	0.0102333	1	0.0299491	1.12949	2.92662	3.30558
Peripheral Nervous System Agents	3	0.00906016	1	0.0102333	1	0.0299491	1.12949	2.92662	3.30558
Phenmetrazine	3	0.00906016	1	0.0102333	1	0.0299491	1.12949	2.92662	3.30558
Potassium Magnesium Aspartate	3	0.00906016	1	0.0102333	1	0.0299491	1.12949	2.92662	3.30558
Reflex, Oculocardiac	3	0.00906016	1	0.0102333	1	0.0299491	1.12949	2.92662	3.30558
Todralazine	3	0.00906016	1	0.0102333	1	0.0299491	1.12949	2.92662	3.30558
Trichophytin	3	0.00906016	1	0.0102333	1	0.0299491	1.12949	2.92662	3.30558
Ancitabine	4	0.0120802	1	0.0102333	1	0.0299491	0.847114	2.92662	2.47919
Azaperone	4	0.0120802	1	0.0102333	1	0.0299491	0.847114	2.92662	2.47919
Collagen Type XIII	4	0.0120802	1	0.0102333	1	0.0299491	0.847114	2.92662	2.47919
Diethylpropion	4	0.0120802	1	0.0102333	1	0.0299491	0.847114	2.92662	2.47919
Ergoloid Mesylates	4	0.0120802	1	0.0102333	1	0.0299491	0.847114	2.92662	2.47919
Glafenine	4	0.0120802	1	0.0102333	1	0.0299491	0.847114	2.92662	2.47919
Guaiac	4	0.0120802	1	0.0102333	1	0.0299491	0.847114	2.92662	2.47919
Heterocyclic Compounds, Bridged-Ring	4	0.0120802	1	0.0102333	1	0.0299491	0.847114	2.92662	2.47919
Medigoxin	4	0.0120802	1	0.0102333	1	0.0299491	0.847114	2.92662	2.47919
Nanotubes, Carbon	4	0.0120802	1	0.0102333	1	0.0299491	0.847114	2.92662	2.47919
Norandrostanes	4	0.0120802	1	0.0102333	1	0.0299491	0.847114	2.92662	2.47919
Sexual Harassment	4	0.0120802	1	0.0102333	1	0.0299491	0.847114	2.92662	2.47919
Ziram	4	0.0120802	1	0.0102333	1	0.0299491	0.847114	2.92662	2.47919
Balsams	5	0.0151003	1	0.0102333	1	0.0299491	0.677691	2.92662	1.98335
Collagen Type XII	5	0.0151003	1	0.0102333	1	0.0299491	0.677691	2.92662	1.98335
Denture Cleansers	5	0.0151003	1	0.0102333	1	0.0299491	0.677691	2.92662	1.98335
Diet, Mediterranean	5	0.0151003	1	0.0102333	1	0.0299491	0.677691	2.92662	1.98335
Dry Ice	5	0.0151003	1	0.0102333	1	0.0299491	0.677691	2.92662	1.98335
Fluocinonide	5	0.0151003	1	0.0102333	1	0.0299491	0.677691	2.92662	1.98335
omega-Chloroacetophenone	5	0.0151003	1	0.0102333	1	0.0299491	0.677691	2.92662	1.98335
Receptor, EphA6	5	0.0151003	1	0.0102333	1	0.0299491	0.677691	2.92662	1.98335
Rotaxanes	5	0.0151003	1	0.0102333	1	0.0299491	0.677691	2.92662	1.98335
Safe Sex	5	0.0151003	1	0.0102333	1	0.0299491	0.677691	2.92662	1.98335
Calcium Citrate	6	0.0181203	1	0.0102333	1	0.0299491	0.564743	2.92662	1.65279
Ethanolamine Ammonia-Lyase	6	0.0181203	1	0.0102333	1	0.0299491	0.564743	2.92662	1.65279
Oxygen Compounds	6	0.0181203	1	0.0102333	1	0.0299491	0.564743	2.92662	1.65279
Sodium Morrhuate	7	0.0211404	1	0.0102333	1	0.0299491	0.484065	2.92662	1.41668
Thyroid Gland, Desiccated	7	0.0211404	1	0.0102333	1	0.0299491	0.484065	2.92662	1.41668
Homosexuality, Female	8	0.0241604	1	0.0102333	1	0.0299491	0.423557	2.92662	1.23959
Peptidoglycan Glycosyltransferase	20	0.0604011	11	0.112567	2	0.0598982	1.86365	0.532114	0.991674
beta-N-Acetylglucosaminylglycopeptide beta-1,4-Galactosyltransferase	20	0.0604011	9	0.0920999	2	0.0598982	1.52481	0.650361	0.991674
Serine-Type D-Ala-D-Ala Carboxypeptidase	15	0.0453008	8	0.0818666	2	0.0598982	1.80718	0.731656	1.32223
Receptor, Parathyroid Hormone, Type 2	19	0.057381	8	0.0818666	2	0.0598982	1.42672	0.731656	1.04387
Receptor, Galanin, Type 2	12	0.0362406	7	0.0716332	2	0.0598982	1.9766	0.836178	1.65279
Vision Disparity	15	0.0453008	7	0.0716332	2	0.0598982	1.58128	0.836178	1.32223
Methadyl Acetate	20	0.0604011	7	0.0716332	2	0.0598982	1.18596	0.836178	0.991674
Human Development	8	0.0241604	6	0.0613999	2	0.0598982	2.54134	0.975542	2.47919
Atrial Myosins	10	0.0302005	6	0.0613999	2	0.0598982	2.03307	0.975542	1.98335
Tartronates	10	0.0302005	6	0.0613999	2	0.0598982	2.03307	0.975542	1.98335
Carbonic Anhydrase III	11	0.0332206	6	0.0613999	2	0.0598982	1.84825	0.975542	1.80304
Fibril-Associated Collagens	11	0.0332206	6	0.0613999	2	0.0598982	1.84825	0.975542	1.80304
Transposon Resolvases	12	0.0362406	6	0.0613999	2	0.0598982	1.69423	0.975542	1.65279
Collagen Type VII	13	0.0392607	6	0.0613999	2	0.0598982	1.5639	0.975542	1.52565
Dibromothymoquinone	13	0.0392607	6	0.0613999	2	0.0598982	1.5639	0.975542	1.52565
Acenaphthenes	15	0.0453008	6	0.0613999	2	0.0598982	1.35538	0.975542	1.32223
Fluocortolone	15	0.0453008	6	0.0613999	2	0.0598982	1.35538	0.975542	1.32223
Plant Transpiration	20	0.0604011	6	0.0613999	2	0.0598982	1.01654	0.975542	0.991674
Receptor, Melatonin, MT1	6	0.0181203	5	0.0511666	2	0.0598982	2.82371	1.17065	3.30558
MSH-Releasing Hormone	7	0.0211404	5	0.0511666	2	0.0598982	2.42033	1.17065	2.83335
Pyranocoumarins	8	0.0241604	5	0.0511666	2	0.0598982	2.11779	1.17065	2.47919
Bacterial Proton-Translocating ATPases	9	0.0271805	5	0.0511666	2	0.0598982	1.88248	1.17065	2.20372
Prephenate Dehydratase	9	0.0271805	5	0.0511666	2	0.0598982	1.88248	1.17065	2.20372
N-Nitrosopyrrolidine	10	0.0302005	5	0.0511666	2	0.0598982	1.69423	1.17065	1.98335
Pyrantel	10	0.0302005	5	0.0511666	2	0.0598982	1.69423	1.17065	1.98335
Tyrothricin	10	0.0302005	5	0.0511666	2	0.0598982	1.69423	1.17065	1.98335
Mesterolone	11	0.0332206	5	0.0511666	2	0.0598982	1.54021	1.17065	1.80304
Murexide	12	0.0362406	5	0.0511666	2	0.0598982	1.41186	1.17065	1.65279
Cinchona Alkaloids	14	0.0422807	5	0.0511666	2	0.0598982	1.21016	1.17065	1.41668
Drugs, Generic	14	0.0422807	5	0.0511666	2	0.0598982	1.21016	1.17065	1.41668
Labor Presentation	17	0.0513409	5	0.0511666	2	0.0598982	0.996605	1.17065	1.16668
Prolactin-Releasing Hormone	17	0.0513409	5	0.0511666	2	0.0598982	0.996605	1.17065	1.16668
Acronine	5	0.0151003	4	0.0409333	2	0.0598982	2.71077	1.46331	3.9667
Bromobenzoates	5	0.0151003	4	0.0409333	2	0.0598982	2.71077	1.46331	3.9667
Candicidin	5	0.0151003	4	0.0409333	2	0.0598982	2.71077	1.46331	3.9667
Neutral Glycosphingolipids	5	0.0151003	4	0.0409333	2	0.0598982	2.71077	1.46331	3.9667
Nicarbazin	5	0.0151003	4	0.0409333	2	0.0598982	2.71077	1.46331	3.9667
Trimedoxime	5	0.0151003	4	0.0409333	2	0.0598982	2.71077	1.46331	3.9667
Venturicidins	5	0.0151003	4	0.0409333	2	0.0598982	2.71077	1.46331	3.9667
Arylformamidase	6	0.0181203	4	0.0409333	2	0.0598982	2.25897	1.46331	3.30558
Auxilins	6	0.0181203	4	0.0409333	2	0.0598982	2.25897	1.46331	3.30558
Butyrylthiocholine	6	0.0181203	4	0.0409333	2	0.0598982	2.25897	1.46331	3.30558
Genes, araC	6	0.0181203	4	0.0409333	2	0.0598982	2.25897	1.46331	3.30558
Genome Components	6	0.0181203	4	0.0409333	2	0.0598982	2.25897	1.46331	3.30558
Immunoglobulin Inv Allotypes	6	0.0181203	4	0.0409333	2	0.0598982	2.25897	1.46331	3.30558
Intracellular Space	6	0.0181203	4	0.0409333	2	0.0598982	2.25897	1.46331	3.30558
Isoaspartic Acid	6	0.0181203	4	0.0409333	2	0.0598982	2.25897	1.46331	3.30558
Phosmet	6	0.0181203	4	0.0409333	2	0.0598982	2.25897	1.46331	3.30558
Sporidesmins	6	0.0181203	4	0.0409333	2	0.0598982	2.25897	1.46331	3.30558
Arylalkylamine N-Acetyltransferase	7	0.0211404	4	0.0409333	2	0.0598982	1.93626	1.46331	2.83335
beta-Crystallins	7	0.0211404	4	0.0409333	2	0.0598982	1.93626	1.46331	2.83335
Meclizine	7	0.0211404	4	0.0409333	2	0.0598982	1.93626	1.46331	2.83335
Bay Region (Chemistry)	8	0.0241604	4	0.0409333	2	0.0598982	1.69423	1.46331	2.47919
CD4 Immunoadhesins	8	0.0241604	4	0.0409333	2	0.0598982	1.69423	1.46331	2.47919
Cholenes	8	0.0241604	4	0.0409333	2	0.0598982	1.69423	1.46331	2.47919
Flavoxate	8	0.0241604	4	0.0409333	2	0.0598982	1.69423	1.46331	2.47919
Methenolone	8	0.0241604	4	0.0409333	2	0.0598982	1.69423	1.46331	2.47919
Noxae	8	0.0241604	4	0.0409333	2	0.0598982	1.69423	1.46331	2.47919
Proscillaridin	8	0.0241604	4	0.0409333	2	0.0598982	1.69423	1.46331	2.47919
Glycogen Phosphorylase, Muscle Form	9	0.0271805	4	0.0409333	2	0.0598982	1.50598	1.46331	2.20372
Piloerection	9	0.0271805	4	0.0409333	2	0.0598982	1.50598	1.46331	2.20372
Thulium	9	0.0271805	4	0.0409333	2	0.0598982	1.50598	1.46331	2.20372
Norpregnatrienes	11	0.0332206	4	0.0409333	2	0.0598982	1.23217	1.46331	1.80304
Niclosamide	12	0.0362406	4	0.0409333	2	0.0598982	1.12949	1.46331	1.65279
Bromcresol Green	14	0.0422807	4	0.0409333	2	0.0598982	0.968131	1.46331	1.41668
Enbucrilate	15	0.0453008	4	0.0409333	2	0.0598982	0.903588	1.46331	1.32223
Tetraphenylborate	16	0.0483209	4	0.0409333	2	0.0598982	0.847114	1.46331	1.23959
Diet, Macrobiotic	3	0.00906016	3	0.0307	2	0.0598982	3.38846	1.95108	6.61116
Sulfamoxole	3	0.00906016	3	0.0307	2	0.0598982	3.38846	1.95108	6.61116
Tenuazonic Acid	3	0.00906016	3	0.0307	2	0.0598982	3.38846	1.95108	6.61116
Xanthinol Niacinate	3	0.00906016	3	0.0307	2	0.0598982	3.38846	1.95108	6.61116
Acids, Carbocyclic	4	0.0120802	3	0.0307	2	0.0598982	2.54134	1.95108	4.95837
Cycasin	4	0.0120802	3	0.0307	2	0.0598982	2.54134	1.95108	4.95837
Heredity	4	0.0120802	3	0.0307	2	0.0598982	2.54134	1.95108	4.95837
Iodopyracet	4	0.0120802	3	0.0307	2	0.0598982	2.54134	1.95108	4.95837
Methisazone	4	0.0120802	3	0.0307	2	0.0598982	2.54134	1.95108	4.95837
Robenidine	4	0.0120802	3	0.0307	2	0.0598982	2.54134	1.95108	4.95837
Toxiferine	4	0.0120802	3	0.0307	2	0.0598982	2.54134	1.95108	4.95837
Yttrium Isotopes	4	0.0120802	3	0.0307	2	0.0598982	2.54134	1.95108	4.95837
Actinium	5	0.0151003	3	0.0307	2	0.0598982	2.03307	1.95108	3.9667
Bencyclane	5	0.0151003	3	0.0307	2	0.0598982	2.03307	1.95108	3.9667
Chlorpropham	5	0.0151003	3	0.0307	2	0.0598982	2.03307	1.95108	3.9667
Cleavage And Polyadenylation Specificity Factor	5	0.0151003	3	0.0307	2	0.0598982	2.03307	1.95108	3.9667
DNA Topoisomerases, Type I, Archaeal	5	0.0151003	3	0.0307	2	0.0598982	2.03307	1.95108	3.9667
Erythrocruorins	5	0.0151003	3	0.0307	2	0.0598982	2.03307	1.95108	3.9667
Galactose Dehydrogenases	5	0.0151003	3	0.0307	2	0.0598982	2.03307	1.95108	3.9667
Methallibure	5	0.0151003	3	0.0307	2	0.0598982	2.03307	1.95108	3.9667
Minor Lymphocyte Stimulatory Loci	5	0.0151003	3	0.0307	2	0.0598982	2.03307	1.95108	3.9667
Oligosaccharides, Branched-Chain	5	0.0151003	3	0.0307	2	0.0598982	2.03307	1.95108	3.9667
Propanidid	5	0.0151003	3	0.0307	2	0.0598982	2.03307	1.95108	3.9667
Pyrrolnitrin	5	0.0151003	3	0.0307	2	0.0598982	2.03307	1.95108	3.9667
Steroids, Brominated	5	0.0151003	3	0.0307	2	0.0598982	2.03307	1.95108	3.9667
Tiapride	5	0.0151003	3	0.0307	2	0.0598982	2.03307	1.95108	3.9667
Tocotrienols	5	0.0151003	3	0.0307	2	0.0598982	2.03307	1.95108	3.9667
Adenine Nucleotide Translocator 2	6	0.0181203	3	0.0307	2	0.0598982	1.69423	1.95108	3.30558
Bemegride	6	0.0181203	3	0.0307	2	0.0598982	1.69423	1.95108	3.30558
Bromine Compounds	6	0.0181203	3	0.0307	2	0.0598982	1.69423	1.95108	3.30558
Cholanes	6	0.0181203	3	0.0307	2	0.0598982	1.69423	1.95108	3.30558
Dichlorophen	6	0.0181203	3	0.0307	2	0.0598982	1.69423	1.95108	3.30558
Ethchlorvynol	6	0.0181203	3	0.0307	2	0.0598982	1.69423	1.95108	3.30558
GTP Pyrophosphokinase	6	0.0181203	3	0.0307	2	0.0598982	1.69423	1.95108	3.30558
Leptophos	6	0.0181203	3	0.0307	2	0.0598982	1.69423	1.95108	3.30558
Maleic Hydrazide	6	0.0181203	3	0.0307	2	0.0598982	1.69423	1.95108	3.30558
Polychloroterphenyl Compounds	6	0.0181203	3	0.0307	2	0.0598982	1.69423	1.95108	3.30558
Sulfhemoglobin	6	0.0181203	3	0.0307	2	0.0598982	1.69423	1.95108	3.30558
Triacetin	6	0.0181203	3	0.0307	2	0.0598982	1.69423	1.95108	3.30558
Bromazepam	7	0.0211404	3	0.0307	2	0.0598982	1.4522	1.95108	2.83335
Chlormerodrin	7	0.0211404	3	0.0307	2	0.0598982	1.4522	1.95108	2.83335
Epimestrol	7	0.0211404	3	0.0307	2	0.0598982	1.4522	1.95108	2.83335
Etilefrine	7	0.0211404	3	0.0307	2	0.0598982	1.4522	1.95108	2.83335
Glyceraldehyde 3 Phosphate-Dehydrogenase (NADP+)(Phosphorylating)	7	0.0211404	3	0.0307	2	0.0598982	1.4522	1.95108	2.83335
Hydroxypropiophenone	7	0.0211404	3	0.0307	2	0.0598982	1.4522	1.95108	2.83335
Polyvinylpyridine N-Oxide	7	0.0211404	3	0.0307	2	0.0598982	1.4522	1.95108	2.83335
Prenazone	7	0.0211404	3	0.0307	2	0.0598982	1.4522	1.95108	2.83335
Sesquiterpenes, Eudesmane	7	0.0211404	3	0.0307	2	0.0598982	1.4522	1.95108	2.83335
Sulfaquinoxaline	7	0.0211404	3	0.0307	2	0.0598982	1.4522	1.95108	2.83335
Defoliants, Chemical	8	0.0241604	3	0.0307	2	0.0598982	1.27067	1.95108	2.47919
Dental Enamel Permeability	8	0.0241604	3	0.0307	2	0.0598982	1.27067	1.95108	2.47919
Dicamba	8	0.0241604	3	0.0307	2	0.0598982	1.27067	1.95108	2.47919
Dimethindene	8	0.0241604	3	0.0307	2	0.0598982	1.27067	1.95108	2.47919
Etazolate	8	0.0241604	3	0.0307	2	0.0598982	1.27067	1.95108	2.47919
Gefarnate	8	0.0241604	3	0.0307	2	0.0598982	1.27067	1.95108	2.47919
Pituitary Hormone Release Inhibiting Hormones	8	0.0241604	3	0.0307	2	0.0598982	1.27067	1.95108	2.47919
Procyclidine	8	0.0241604	3	0.0307	2	0.0598982	1.27067	1.95108	2.47919
Proton-Phosphate Symporters	8	0.0241604	3	0.0307	2	0.0598982	1.27067	1.95108	2.47919
Urocanate Hydratase	8	0.0241604	3	0.0307	2	0.0598982	1.27067	1.95108	2.47919
Angiopoietins	9	0.0271805	3	0.0307	2	0.0598982	1.12949	1.95108	2.20372
Gestrinone	9	0.0271805	3	0.0307	2	0.0598982	1.12949	1.95108	2.20372
Hexoprenaline	9	0.0271805	3	0.0307	2	0.0598982	1.12949	1.95108	2.20372
Protriptyline	9	0.0271805	3	0.0307	2	0.0598982	1.12949	1.95108	2.20372
Stereognosis	9	0.0271805	3	0.0307	2	0.0598982	1.12949	1.95108	2.20372
Phenetidine	10	0.0302005	3	0.0307	2	0.0598982	1.01654	1.95108	1.98335
Ethylestrenol	11	0.0332206	3	0.0307	2	0.0598982	0.924125	1.95108	1.80304
Menstruation-Inducing Agents	11	0.0332206	3	0.0307	2	0.0598982	0.924125	1.95108	1.80304
Norsteroids	11	0.0332206	3	0.0307	2	0.0598982	0.924125	1.95108	1.80304
Tetraethyl Lead	11	0.0332206	3	0.0307	2	0.0598982	0.924125	1.95108	1.80304
Pemoline	12	0.0362406	3	0.0307	2	0.0598982	0.847114	1.95108	1.65279
Purple Membrane	13	0.0392607	3	0.0307	2	0.0598982	0.781952	1.95108	1.52565
Collagen Type VIII	14	0.0422807	3	0.0307	2	0.0598982	0.726098	1.95108	1.41668
Pheophytins	14	0.0422807	3	0.0307	2	0.0598982	0.726098	1.95108	1.41668
Azetines	17	0.0513409	3	0.0307	2	0.0598982	0.597963	1.95108	1.16668
Curium	2	0.00604011	2	0.0204666	2	0.0598982	3.38846	2.92662	9.91674
Leucogenenol	2	0.00604011	2	0.0204666	2	0.0598982	3.38846	2.92662	9.91674
Naled	2	0.00604011	2	0.0204666	2	0.0598982	3.38846	2.92662	9.91674
Pipobroman	2	0.00604011	2	0.0204666	2	0.0598982	3.38846	2.92662	9.91674
Prajmaline	2	0.00604011	2	0.0204666	2	0.0598982	3.38846	2.92662	9.91674
Sulfisomidine	2	0.00604011	2	0.0204666	2	0.0598982	3.38846	2.92662	9.91674
Ambenonium Chloride	3	0.00906016	2	0.0204666	2	0.0598982	2.25897	2.92662	6.61116
Amdinocillin Pivoxil	3	0.00906016	2	0.0204666	2	0.0598982	2.25897	2.92662	6.61116
Arylsulfonic Acids	3	0.00906016	2	0.0204666	2	0.0598982	2.25897	2.92662	6.61116
Fursultiamin	3	0.00906016	2	0.0204666	2	0.0598982	2.25897	2.92662	6.61116
Gonadal Hormones	3	0.00906016	2	0.0204666	2	0.0598982	2.25897	2.92662	6.61116
Karaya Gum	3	0.00906016	2	0.0204666	2	0.0598982	2.25897	2.92662	6.61116
Phenylethylmalonamide	3	0.00906016	2	0.0204666	2	0.0598982	2.25897	2.92662	6.61116
Sulfamethoxypyridazine	3	0.00906016	2	0.0204666	2	0.0598982	2.25897	2.92662	6.61116
Tetrachlorvinphos	3	0.00906016	2	0.0204666	2	0.0598982	2.25897	2.92662	6.61116
Thiethylperazine	3	0.00906016	2	0.0204666	2	0.0598982	2.25897	2.92662	6.61116
BALB 3T3 Cells	4	0.0120802	2	0.0204666	2	0.0598982	1.69423	2.92662	4.95837
Biuret	4	0.0120802	2	0.0204666	2	0.0598982	1.69423	2.92662	4.95837
Ethacridine	4	0.0120802	2	0.0204666	2	0.0598982	1.69423	2.92662	4.95837
Hexylresorcinol	4	0.0120802	2	0.0204666	2	0.0598982	1.69423	2.92662	4.95837
Iophendylate	4	0.0120802	2	0.0204666	2	0.0598982	1.69423	2.92662	4.95837
Mephenesin	4	0.0120802	2	0.0204666	2	0.0598982	1.69423	2.92662	4.95837
Nitroxinil	4	0.0120802	2	0.0204666	2	0.0598982	1.69423	2.92662	4.95837
Phosphorus Acids	4	0.0120802	2	0.0204666	2	0.0598982	1.69423	2.92662	4.95837
Prometryne	4	0.0120802	2	0.0204666	2	0.0598982	1.69423	2.92662	4.95837
Proplast	4	0.0120802	2	0.0204666	2	0.0598982	1.69423	2.92662	4.95837
Pyrvinium Compounds	4	0.0120802	2	0.0204666	2	0.0598982	1.69423	2.92662	4.95837
Tolnaftate	4	0.0120802	2	0.0204666	2	0.0598982	1.69423	2.92662	4.95837
Aspartokinase Homoserine Dehydrogenase	5	0.0151003	2	0.0204666	2	0.0598982	1.35538	2.92662	3.9667
Cariogenic Agents	5	0.0151003	2	0.0204666	2	0.0598982	1.35538	2.92662	3.9667
Dextromoramide	5	0.0151003	2	0.0204666	2	0.0598982	1.35538	2.92662	3.9667
Fibrin Foam	5	0.0151003	2	0.0204666	2	0.0598982	1.35538	2.92662	3.9667
Methocarbamol	5	0.0151003	2	0.0204666	2	0.0598982	1.35538	2.92662	3.9667
Phenindione	5	0.0151003	2	0.0204666	2	0.0598982	1.35538	2.92662	3.9667
Pivampicillin	5	0.0151003	2	0.0204666	2	0.0598982	1.35538	2.92662	3.9667
Vision, Entoptic	5	0.0151003	2	0.0204666	2	0.0598982	1.35538	2.92662	3.9667
Amido Black	6	0.0181203	2	0.0204666	2	0.0598982	1.12949	2.92662	3.30558
Aphrodisiacs	6	0.0181203	2	0.0204666	2	0.0598982	1.12949	2.92662	3.30558
Erythromycin Estolate	6	0.0181203	2	0.0204666	2	0.0598982	1.12949	2.92662	3.30558
Pheniramine	6	0.0181203	2	0.0204666	2	0.0598982	1.12949	2.92662	3.30558
Phenoperidine	6	0.0181203	2	0.0204666	2	0.0598982	1.12949	2.92662	3.30558
Streptovaricin	6	0.0181203	2	0.0204666	2	0.0598982	1.12949	2.92662	3.30558
Thorium Compounds	6	0.0181203	2	0.0204666	2	0.0598982	1.12949	2.92662	3.30558
Tilidine	6	0.0181203	2	0.0204666	2	0.0598982	1.12949	2.92662	3.30558
Triparanol	6	0.0181203	2	0.0204666	2	0.0598982	1.12949	2.92662	3.30558
Acetyldigoxins	7	0.0211404	2	0.0204666	2	0.0598982	0.968131	2.92662	2.83335
Ethamsylate	7	0.0211404	2	0.0204666	2	0.0598982	0.968131	2.92662	2.83335
Ipodate	7	0.0211404	2	0.0204666	2	0.0598982	0.968131	2.92662	2.83335
Phenazopyridine	7	0.0211404	2	0.0204666	2	0.0598982	0.968131	2.92662	2.83335
Triaziquone	7	0.0211404	2	0.0204666	2	0.0598982	0.968131	2.92662	2.83335
Pirinitramide	8	0.0241604	2	0.0204666	2	0.0598982	0.847114	2.92662	2.47919
Bromodeoxycytidine	10	0.0302005	2	0.0204666	2	0.0598982	0.677691	2.92662	1.98335
Amyl Nitrite	15	0.0453008	2	0.0204666	2	0.0598982	0.451794	2.92662	1.32223
15-Oxoprostaglandin 13-Reductase	16	0.0483209	11	0.112567	3	0.0898473	2.32956	0.79817	1.85939
N-Acetylhexosaminyltransferases	14	0.0422807	10	0.102333	3	0.0898473	2.42033	0.877987	2.12502
Cell-Matrix Junctions	19	0.057381	10	0.102333	3	0.0898473	1.7834	0.877987	1.5658
Opium	22	0.0664412	10	0.102333	3	0.0898473	1.54021	0.877987	1.35228
Holliday Junction Resolvases	15	0.0453008	9	0.0920999	3	0.0898473	2.03307	0.975542	1.98335
Petrolatum	19	0.057381	9	0.0920999	3	0.0898473	1.60506	0.975542	1.5658
Lead Radioisotopes	25	0.0755013	9	0.0920999	3	0.0898473	1.21984	0.975542	1.19001
Genes, MCC	11	0.0332206	8	0.0818666	3	0.0898473	2.46433	1.09748	2.70457
HMGA Proteins	11	0.0332206	8	0.0818666	3	0.0898473	2.46433	1.09748	2.70457
Quinacrine Mustard	11	0.0332206	8	0.0818666	3	0.0898473	2.46433	1.09748	2.70457
Canrenone	14	0.0422807	8	0.0818666	3	0.0898473	1.93626	1.09748	2.12502
Linuron	14	0.0422807	8	0.0818666	3	0.0898473	1.93626	1.09748	2.12502
Hematologic Agents	15	0.0453008	8	0.0818666	3	0.0898473	1.80718	1.09748	1.98335
Tinidazole	17	0.0513409	8	0.0818666	3	0.0898473	1.59457	1.09748	1.75001
Pregnancy, Unwanted	18	0.054361	8	0.0818666	3	0.0898473	1.50598	1.09748	1.65279
Anti-Dyskinesia Agents	24	0.0724813	8	0.0818666	3	0.0898473	1.12949	1.09748	1.23959
Materia Medica	25	0.0755013	8	0.0818666	3	0.0898473	1.08431	1.09748	1.19001
Antistreptolysin	26	0.0785214	8	0.0818666	3	0.0898473	1.0426	1.09748	1.14424
Hydroxyphenylazouracil	8	0.0241604	7	0.0716332	3	0.0898473	2.9649	1.25427	3.71878
Aminoethylphosphonic Acid	11	0.0332206	7	0.0716332	3	0.0898473	2.15629	1.25427	2.70457
Chromosomes, Artificial, Human	11	0.0332206	7	0.0716332	3	0.0898473	2.15629	1.25427	2.70457
Cyclic Nucleotide-Regulated Protein Kinases	11	0.0332206	7	0.0716332	3	0.0898473	2.15629	1.25427	2.70457
Tetrahydrouridine	11	0.0332206	7	0.0716332	3	0.0898473	2.15629	1.25427	2.70457
Oogonia	12	0.0362406	7	0.0716332	3	0.0898473	1.9766	1.25427	2.47919
Tuberculosis Vaccines	12	0.0362406	7	0.0716332	3	0.0898473	1.9766	1.25427	2.47919
Neuropil Threads	13	0.0392607	7	0.0716332	3	0.0898473	1.82455	1.25427	2.28848
Acetohexamide	14	0.0422807	7	0.0716332	3	0.0898473	1.69423	1.25427	2.12502
Nonmuscle Myosin Type IIA	14	0.0422807	7	0.0716332	3	0.0898473	1.69423	1.25427	2.12502
Sparsomycin	14	0.0422807	7	0.0716332	3	0.0898473	1.69423	1.25427	2.12502
Heart Murmurs	17	0.0513409	7	0.0716332	3	0.0898473	1.39525	1.25427	1.75001
Mercury Isotopes	17	0.0513409	7	0.0716332	3	0.0898473	1.39525	1.25427	1.75001
Benzyl Viologen	18	0.054361	7	0.0716332	3	0.0898473	1.31773	1.25427	1.65279
Dental Impression Materials	19	0.057381	7	0.0716332	3	0.0898473	1.24838	1.25427	1.5658
Rolitetracycline	6	0.0181203	6	0.0613999	3	0.0898473	3.38846	1.46331	4.95837
Pipecuronium	7	0.0211404	6	0.0613999	3	0.0898473	2.90439	1.46331	4.25003
Carbon-Sulfur Ligases	8	0.0241604	6	0.0613999	3	0.0898473	2.54134	1.46331	3.71878
Diarylheptanoids	8	0.0241604	6	0.0613999	3	0.0898473	2.54134	1.46331	3.71878
Erabutoxins	9	0.0271805	6	0.0613999	3	0.0898473	2.25897	1.46331	3.30558
Hydroflumethiazide	9	0.0271805	6	0.0613999	3	0.0898473	2.25897	1.46331	3.30558
Renal Blood Flow, Effective	9	0.0271805	6	0.0613999	3	0.0898473	2.25897	1.46331	3.30558
Yellow Fever Vaccine	9	0.0271805	6	0.0613999	3	0.0898473	2.25897	1.46331	3.30558
Cardiovascular Deconditioning	10	0.0302005	6	0.0613999	3	0.0898473	2.03307	1.46331	2.97502
Deoxyribonucleases, Type III Site-Specific	12	0.0362406	6	0.0613999	3	0.0898473	1.69423	1.46331	2.47919
DNA Topoisomerases, Type I, Eukaryotic	12	0.0362406	6	0.0613999	3	0.0898473	1.69423	1.46331	2.47919
Flumethasone	12	0.0362406	6	0.0613999	3	0.0898473	1.69423	1.46331	2.47919
Glucuronic Acids	12	0.0362406	6	0.0613999	3	0.0898473	1.69423	1.46331	2.47919
Tyrosine Decarboxylase	12	0.0362406	6	0.0613999	3	0.0898473	1.69423	1.46331	2.47919
Clioquinol	13	0.0392607	6	0.0613999	3	0.0898473	1.5639	1.46331	2.28848
Ornipressin	13	0.0392607	6	0.0613999	3	0.0898473	1.5639	1.46331	2.28848
Vascular Capacitance	14	0.0422807	6	0.0613999	3	0.0898473	1.4522	1.46331	2.12502
Cyclandelate	15	0.0453008	6	0.0613999	3	0.0898473	1.35538	1.46331	1.98335
Fenoprofen	15	0.0453008	6	0.0613999	3	0.0898473	1.35538	1.46331	1.98335
Maytansine	15	0.0453008	6	0.0613999	3	0.0898473	1.35538	1.46331	1.98335
Penicillin G, Procaine	15	0.0453008	6	0.0613999	3	0.0898473	1.35538	1.46331	1.98335
Ruthenium Radioisotopes	18	0.054361	6	0.0613999	3	0.0898473	1.12949	1.46331	1.65279
Alkylmercury Compounds	6	0.0181203	5	0.0511666	3	0.0898473	2.82371	1.75597	4.95837
Genes, sis	6	0.0181203	5	0.0511666	3	0.0898473	2.82371	1.75597	4.95837
Viloxazine	6	0.0181203	5	0.0511666	3	0.0898473	2.82371	1.75597	4.95837
Merbromin	7	0.0211404	5	0.0511666	3	0.0898473	2.42033	1.75597	4.25003
Salmine	7	0.0211404	5	0.0511666	3	0.0898473	2.42033	1.75597	4.25003
Cefonicid	8	0.0241604	5	0.0511666	3	0.0898473	2.11779	1.75597	3.71878
Chemosterilants	8	0.0241604	5	0.0511666	3	0.0898473	2.11779	1.75597	3.71878
delta-Crystallins	8	0.0241604	5	0.0511666	3	0.0898473	2.11779	1.75597	3.71878
Felypressin	8	0.0241604	5	0.0511666	3	0.0898473	2.11779	1.75597	3.71878
Glycemic Index	8	0.0241604	5	0.0511666	3	0.0898473	2.11779	1.75597	3.71878
Imidazolines	8	0.0241604	5	0.0511666	3	0.0898473	2.11779	1.75597	3.71878
Buformin	9	0.0271805	5	0.0511666	3	0.0898473	1.88248	1.75597	3.30558
Mopidamol	9	0.0271805	5	0.0511666	3	0.0898473	1.88248	1.75597	3.30558
Muzolimine	9	0.0271805	5	0.0511666	3	0.0898473	1.88248	1.75597	3.30558
Tropocollagen	9	0.0271805	5	0.0511666	3	0.0898473	1.88248	1.75597	3.30558
Amoxapine	10	0.0302005	5	0.0511666	3	0.0898473	1.69423	1.75597	2.97502
Galanin-Like Peptide	10	0.0302005	5	0.0511666	3	0.0898473	1.69423	1.75597	2.97502
Tyrosine Phenol-Lyase	10	0.0302005	5	0.0511666	3	0.0898473	1.69423	1.75597	2.97502
Urobilinogen	10	0.0302005	5	0.0511666	3	0.0898473	1.69423	1.75597	2.97502
Amaryllidaceae Alkaloids	11	0.0332206	5	0.0511666	3	0.0898473	1.54021	1.75597	2.70457
Diphtheria-Tetanus Vaccine	11	0.0332206	5	0.0511666	3	0.0898473	1.54021	1.75597	2.70457
Dynamin III	11	0.0332206	5	0.0511666	3	0.0898473	1.54021	1.75597	2.70457
gamma-Crystallins	11	0.0332206	5	0.0511666	3	0.0898473	1.54021	1.75597	2.70457
Herpes Simplex Virus Vaccines	11	0.0332206	5	0.0511666	3	0.0898473	1.54021	1.75597	2.70457
Isoetharine	11	0.0332206	5	0.0511666	3	0.0898473	1.54021	1.75597	2.70457
Methylenebis(chloroaniline)	11	0.0332206	5	0.0511666	3	0.0898473	1.54021	1.75597	2.70457
Ant Venoms	12	0.0362406	5	0.0511666	3	0.0898473	1.41186	1.75597	2.47919
Melengestrol Acetate	12	0.0362406	5	0.0511666	3	0.0898473	1.41186	1.75597	2.47919
Penfluridol	12	0.0362406	5	0.0511666	3	0.0898473	1.41186	1.75597	2.47919
Follicle Stimulating Hormone, Human	13	0.0392607	5	0.0511666	3	0.0898473	1.30325	1.75597	2.28848
Ribonucleoproteins, Small Cytoplasmic	13	0.0392607	5	0.0511666	3	0.0898473	1.30325	1.75597	2.28848
Tartrazine	13	0.0392607	5	0.0511666	3	0.0898473	1.30325	1.75597	2.28848
Capillary Fragility	14	0.0422807	5	0.0511666	3	0.0898473	1.21016	1.75597	2.12502
gamma-Cyclodextrins	14	0.0422807	5	0.0511666	3	0.0898473	1.21016	1.75597	2.12502
Mitolactol	16	0.0483209	5	0.0511666	3	0.0898473	1.05889	1.75597	1.85939
Hair Preparations	17	0.0513409	5	0.0511666	3	0.0898473	0.996605	1.75597	1.75001
Desoximetasone	4	0.0120802	4	0.0409333	3	0.0898473	3.38846	2.19497	7.43756
Disulfoton	4	0.0120802	4	0.0409333	3	0.0898473	3.38846	2.19497	7.43756
Eosinophil Major Basic Protein	4	0.0120802	4	0.0409333	3	0.0898473	3.38846	2.19497	7.43756
Aspartate Aminotransferase, Cytoplasmic	5	0.0151003	4	0.0409333	3	0.0898473	2.71077	2.19497	5.95004
Cytomegalovirus Vaccines	5	0.0151003	4	0.0409333	3	0.0898473	2.71077	2.19497	5.95004
Lanatosides	5	0.0151003	4	0.0409333	3	0.0898473	2.71077	2.19497	5.95004
Medazepam	5	0.0151003	4	0.0409333	3	0.0898473	2.71077	2.19497	5.95004
Phosphotransferases (Paired Acceptors)	5	0.0151003	4	0.0409333	3	0.0898473	2.71077	2.19497	5.95004
Rafoxanide	5	0.0151003	4	0.0409333	3	0.0898473	2.71077	2.19497	5.95004
Thymolphthalein	5	0.0151003	4	0.0409333	3	0.0898473	2.71077	2.19497	5.95004
Cyclopenthiazide	6	0.0181203	4	0.0409333	3	0.0898473	2.25897	2.19497	4.95837
Heptaminol	6	0.0181203	4	0.0409333	3	0.0898473	2.25897	2.19497	4.95837
Hexobendine	6	0.0181203	4	0.0409333	3	0.0898473	2.25897	2.19497	4.95837
Hycanthone	6	0.0181203	4	0.0409333	3	0.0898473	2.25897	2.19497	4.95837
Phosphenes	6	0.0181203	4	0.0409333	3	0.0898473	2.25897	2.19497	4.95837
3-Methoxy-4-hydroxyphenylethanol	7	0.0211404	4	0.0409333	3	0.0898473	1.93626	2.19497	4.25003
Asbestos, Amphibole	7	0.0211404	4	0.0409333	3	0.0898473	1.93626	2.19497	4.25003
Estetrol	7	0.0211404	4	0.0409333	3	0.0898473	1.93626	2.19497	4.25003
Immunoconglutinins	7	0.0211404	4	0.0409333	3	0.0898473	1.93626	2.19497	4.25003
Steroids, Fluorinated	7	0.0211404	4	0.0409333	3	0.0898473	1.93626	2.19497	4.25003
Thyrotropin, beta Subunit	7	0.0211404	4	0.0409333	3	0.0898473	1.93626	2.19497	4.25003
Arbaprostil	8	0.0241604	4	0.0409333	3	0.0898473	1.69423	2.19497	3.71878
Prolactin Release-Inhibiting Hormone	8	0.0241604	4	0.0409333	3	0.0898473	1.69423	2.19497	3.71878
RNA 3' Polyadenylation Signals	8	0.0241604	4	0.0409333	3	0.0898473	1.69423	2.19497	3.71878
Sodium Benzoate	8	0.0241604	4	0.0409333	3	0.0898473	1.69423	2.19497	3.71878
Thiophanate	8	0.0241604	4	0.0409333	3	0.0898473	1.69423	2.19497	3.71878
Allylestrenol	9	0.0271805	4	0.0409333	3	0.0898473	1.50598	2.19497	3.30558
beta-MSH	9	0.0271805	4	0.0409333	3	0.0898473	1.50598	2.19497	3.30558
Chlorphentermine	9	0.0271805	4	0.0409333	3	0.0898473	1.50598	2.19497	3.30558
Corpus Luteum Hormones	9	0.0271805	4	0.0409333	3	0.0898473	1.50598	2.19497	3.30558
Dominance, Ocular	9	0.0271805	4	0.0409333	3	0.0898473	1.50598	2.19497	3.30558
Ethyl Chloride	9	0.0271805	4	0.0409333	3	0.0898473	1.50598	2.19497	3.30558
Isodesmosine	9	0.0271805	4	0.0409333	3	0.0898473	1.50598	2.19497	3.30558
Mesoridazine	9	0.0271805	4	0.0409333	3	0.0898473	1.50598	2.19497	3.30558
Secosteroids	9	0.0271805	4	0.0409333	3	0.0898473	1.50598	2.19497	3.30558
Trifluperidol	9	0.0271805	4	0.0409333	3	0.0898473	1.50598	2.19497	3.30558
XYY Karyotype	9	0.0271805	4	0.0409333	3	0.0898473	1.50598	2.19497	3.30558
ATP Phosphoribosyltransferase	10	0.0302005	4	0.0409333	3	0.0898473	1.35538	2.19497	2.97502
Edeine	10	0.0302005	4	0.0409333	3	0.0898473	1.35538	2.19497	2.97502
Erythrocyte Inclusions	10	0.0302005	4	0.0409333	3	0.0898473	1.35538	2.19497	2.97502
Wetting Agents	10	0.0302005	4	0.0409333	3	0.0898473	1.35538	2.19497	2.97502
Bromisovalum	11	0.0332206	4	0.0409333	3	0.0898473	1.23217	2.19497	2.70457
Dicloxacillin	11	0.0332206	4	0.0409333	3	0.0898473	1.23217	2.19497	2.70457
Elastomers	11	0.0332206	4	0.0409333	3	0.0898473	1.23217	2.19497	2.70457
Equilibrative Nucleoside Transport Proteins	11	0.0332206	4	0.0409333	3	0.0898473	1.23217	2.19497	2.70457
Ethamoxytriphetol	11	0.0332206	4	0.0409333	3	0.0898473	1.23217	2.19497	2.70457
Fertility Agents	11	0.0332206	4	0.0409333	3	0.0898473	1.23217	2.19497	2.70457
Lysinoalanine	11	0.0332206	4	0.0409333	3	0.0898473	1.23217	2.19497	2.70457
Vitallium	11	0.0332206	4	0.0409333	3	0.0898473	1.23217	2.19497	2.70457
Anabasine	12	0.0362406	4	0.0409333	3	0.0898473	1.12949	2.19497	2.47919
Epitestosterone	12	0.0362406	4	0.0409333	3	0.0898473	1.12949	2.19497	2.47919
Norethandrolone	12	0.0362406	4	0.0409333	3	0.0898473	1.12949	2.19497	2.47919
Labor Stage, Second	13	0.0392607	4	0.0409333	3	0.0898473	1.0426	2.19497	2.28848
Lobeline	13	0.0392607	4	0.0409333	3	0.0898473	1.0426	2.19497	2.28848
Ipecac	14	0.0422807	4	0.0409333	3	0.0898473	0.968131	2.19497	2.12502
Diamfenetide	3	0.00906016	3	0.0307	3	0.0898473	3.38846	2.92662	9.91674
Sulfalene	3	0.00906016	3	0.0307	3	0.0898473	3.38846	2.92662	9.91674
Tooth Permeability	3	0.00906016	3	0.0307	3	0.0898473	3.38846	2.92662	9.91674
Bacteriochlorophyll A	4	0.0120802	3	0.0307	3	0.0898473	2.54134	2.92662	7.43756
Biochemical Phenomena	4	0.0120802	3	0.0307	3	0.0898473	2.54134	2.92662	7.43756
Nikethamide	4	0.0120802	3	0.0307	3	0.0898473	2.54134	2.92662	7.43756
Sulfacetamide	4	0.0120802	3	0.0307	3	0.0898473	2.54134	2.92662	7.43756
Etidocaine	5	0.0151003	3	0.0307	3	0.0898473	2.03307	2.92662	5.95004
Isosorbide	5	0.0151003	3	0.0307	3	0.0898473	2.03307	2.92662	5.95004
Lanolin	5	0.0151003	3	0.0307	3	0.0898473	2.03307	2.92662	5.95004
p-Hydroxynorephedrine	5	0.0151003	3	0.0307	3	0.0898473	2.03307	2.92662	5.95004
Receptor, EphB5	5	0.0151003	3	0.0307	3	0.0898473	2.03307	2.92662	5.95004
Tragacanth	5	0.0151003	3	0.0307	3	0.0898473	2.03307	2.92662	5.95004
Twinning, Monozygotic	5	0.0151003	3	0.0307	3	0.0898473	2.03307	2.92662	5.95004
Aprindine	6	0.0181203	3	0.0307	3	0.0898473	1.69423	2.92662	4.95837
Bucrylate	6	0.0181203	3	0.0307	3	0.0898473	1.69423	2.92662	4.95837
Obidoxime Chloride	6	0.0181203	3	0.0307	3	0.0898473	1.69423	2.92662	4.95837
Paraldehyde	6	0.0181203	3	0.0307	3	0.0898473	1.69423	2.92662	4.95837
Phosphoric Triester Hydrolases	6	0.0181203	3	0.0307	3	0.0898473	1.69423	2.92662	4.95837
Staphylococcal Toxoid	6	0.0181203	3	0.0307	3	0.0898473	1.69423	2.92662	4.95837
Steroids, Chlorinated	6	0.0181203	3	0.0307	3	0.0898473	1.69423	2.92662	4.95837
Endothelium-Dependent Relaxing Factors	7	0.0211404	3	0.0307	3	0.0898473	1.4522	2.92662	4.25003
Labor Stage, Third	7	0.0211404	3	0.0307	3	0.0898473	1.4522	2.92662	4.25003
Megaloblasts	7	0.0211404	3	0.0307	3	0.0898473	1.4522	2.92662	4.25003
Molindone	7	0.0211404	3	0.0307	3	0.0898473	1.4522	2.92662	4.25003
Oxyphil Cells	7	0.0211404	3	0.0307	3	0.0898473	1.4522	2.92662	4.25003
Methonium Compounds	8	0.0241604	3	0.0307	3	0.0898473	1.27067	2.92662	3.71878
Picloram	8	0.0241604	3	0.0307	3	0.0898473	1.27067	2.92662	3.71878
Triallate	8	0.0241604	3	0.0307	3	0.0898473	1.27067	2.92662	3.71878
Xenon Isotopes	8	0.0241604	3	0.0307	3	0.0898473	1.27067	2.92662	3.71878
Encainide	9	0.0271805	3	0.0307	3	0.0898473	1.12949	2.92662	3.30558
Mannitol Phosphates	9	0.0271805	3	0.0307	3	0.0898473	1.12949	2.92662	3.30558
Methylergonovine	9	0.0271805	3	0.0307	3	0.0898473	1.12949	2.92662	3.30558
Ointment Bases	9	0.0271805	3	0.0307	3	0.0898473	1.12949	2.92662	3.30558
Suloctidil	9	0.0271805	3	0.0307	3	0.0898473	1.12949	2.92662	3.30558
Tremorine	9	0.0271805	3	0.0307	3	0.0898473	1.12949	2.92662	3.30558
Cesium Isotopes	10	0.0302005	3	0.0307	3	0.0898473	1.01654	2.92662	2.97502
Paramethasone	10	0.0302005	3	0.0307	3	0.0898473	1.01654	2.92662	2.97502
Algestone Acetophenide	11	0.0332206	3	0.0307	3	0.0898473	0.924125	2.92662	2.70457
Krypton Radioisotopes	11	0.0332206	3	0.0307	3	0.0898473	0.924125	2.92662	2.70457
Indigotindisulfonate Sodium	12	0.0362406	3	0.0307	3	0.0898473	0.847114	2.92662	2.47919
Hydrocodone	13	0.0392607	3	0.0307	3	0.0898473	0.781952	2.92662	2.28848
Lactams, Macrocyclic	19	0.057381	14	0.143266	4	0.119796	2.49676	0.836178	2.08774
TATA Box Binding Protein-Like Proteins	19	0.057381	14	0.143266	4	0.119796	2.49676	0.836178	2.08774
Receptor, Muscarinic M5	25	0.0755013	14	0.143266	4	0.119796	1.89754	0.836178	1.58668
Calcium Channels, R-Type	19	0.057381	13	0.133033	4	0.119796	2.31842	0.9005	2.08774
Uridine Diphosphate N-Acetylmuramic Acid	20	0.0604011	12	0.1228	4	0.119796	2.03307	0.975542	1.98335
Cell Adhesion Molecules, Neuron-Glia	27	0.0815414	12	0.1228	4	0.119796	1.50598	0.975542	1.46915
HMGN Proteins	14	0.0422807	11	0.112567	4	0.119796	2.66236	1.06423	2.83335
Receptors, Eicosanoid	18	0.054361	11	0.112567	4	0.119796	2.07072	1.06423	2.20372
Neurotransmitter Agents	23	0.0694612	11	0.112567	4	0.119796	1.62057	1.06423	1.72465
Poly(A)-Binding Protein II	12	0.0362406	10	0.102333	4	0.119796	2.82371	1.17065	3.30558
Bibenzyls	13	0.0392607	10	0.102333	4	0.119796	2.60651	1.17065	3.05131
RNA, Transfer, Asn	14	0.0422807	10	0.102333	4	0.119796	2.42033	1.17065	2.83335
Ceroid	22	0.0664412	10	0.102333	4	0.119796	1.54021	1.17065	1.80304
Hexachlorophene	22	0.0664412	10	0.102333	4	0.119796	1.54021	1.17065	1.80304
Sericins	11	0.0332206	9	0.0920999	4	0.119796	2.77237	1.30072	3.60609
Viomycin	11	0.0332206	9	0.0920999	4	0.119796	2.77237	1.30072	3.60609
PrP 27-30 Protein	13	0.0392607	9	0.0920999	4	0.119796	2.34585	1.30072	3.05131
Citraconic Anhydrides	14	0.0422807	9	0.0920999	4	0.119796	2.17829	1.30072	2.83335
Pterocarpans	14	0.0422807	9	0.0920999	4	0.119796	2.17829	1.30072	2.83335
Pentoxyl	15	0.0453008	9	0.0920999	4	0.119796	2.03307	1.30072	2.64446
Prostaglandins A, Synthetic	16	0.0483209	9	0.0920999	4	0.119796	1.90601	1.30072	2.47919
Pyridoxic Acid	17	0.0513409	9	0.0920999	4	0.119796	1.79389	1.30072	2.33335
Benzylamine Oxidase	18	0.054361	9	0.0920999	4	0.119796	1.69423	1.30072	2.20372
Ergotamines	18	0.054361	9	0.0920999	4	0.119796	1.69423	1.30072	2.20372
Herb-Drug Interactions	18	0.054361	9	0.0920999	4	0.119796	1.69423	1.30072	2.20372
Tetrahydrocortisone	22	0.0664412	9	0.0920999	4	0.119796	1.38619	1.30072	1.80304
Hepatitis A Antibodies	24	0.0724813	9	0.0920999	4	0.119796	1.27067	1.30072	1.65279
Tin Polyphosphates	9	0.0271805	8	0.0818666	4	0.119796	3.01196	1.46331	4.40744
AGAMOUS Protein, Arabidopsis	12	0.0362406	8	0.0818666	4	0.119796	2.25897	1.46331	3.30558
Large Neutral Amino Acid-Transporter 1	12	0.0362406	8	0.0818666	4	0.119796	2.25897	1.46331	3.30558
Prostaglandins G	12	0.0362406	8	0.0818666	4	0.119796	2.25897	1.46331	3.30558
Coproporphyrinogens	13	0.0392607	8	0.0818666	4	0.119796	2.0852	1.46331	3.05131
Genetic Drift	13	0.0392607	8	0.0818666	4	0.119796	2.0852	1.46331	3.05131
RNA, Chloroplast	13	0.0392607	8	0.0818666	4	0.119796	2.0852	1.46331	3.05131
Contraceptives, Postcoital, Hormonal	14	0.0422807	8	0.0818666	4	0.119796	1.93626	1.46331	2.83335
Crotonates	15	0.0453008	8	0.0818666	4	0.119796	1.80718	1.46331	2.64446
Ethylenethiourea	18	0.054361	8	0.0818666	4	0.119796	1.50598	1.46331	2.20372
Starch Synthase	18	0.054361	8	0.0818666	4	0.119796	1.50598	1.46331	2.20372
Anistreplase	19	0.057381	8	0.0818666	4	0.119796	1.42672	1.46331	2.08774
Lutetium	20	0.0604011	8	0.0818666	4	0.119796	1.35538	1.46331	1.98335
Fleroxacin	21	0.0634211	8	0.0818666	4	0.119796	1.29084	1.46331	1.8889
Digitoxigenin	22	0.0664412	8	0.0818666	4	0.119796	1.23217	1.46331	1.80304
N-Acetylgalactosamine-4-Sulfatase	8	0.0241604	7	0.0716332	4	0.119796	2.9649	1.67236	4.95837
Thiamin-Triphosphatase	8	0.0241604	7	0.0716332	4	0.119796	2.9649	1.67236	4.95837
Thiosulfonic Acids	8	0.0241604	7	0.0716332	4	0.119796	2.9649	1.67236	4.95837
Thymine DNA Glycosylase	8	0.0241604	7	0.0716332	4	0.119796	2.9649	1.67236	4.95837
Spherocytes	9	0.0271805	7	0.0716332	4	0.119796	2.63547	1.67236	4.40744
Amino Acid Transport System L	10	0.0302005	7	0.0716332	4	0.119796	2.37192	1.67236	3.9667
Gold Sodium Thiosulfate	10	0.0302005	7	0.0716332	4	0.119796	2.37192	1.67236	3.9667
Allethrin	11	0.0332206	7	0.0716332	4	0.119796	2.15629	1.67236	3.60609
Penicillin G, Benzathine	11	0.0332206	7	0.0716332	4	0.119796	2.15629	1.67236	3.60609
Dermotoxins	12	0.0362406	7	0.0716332	4	0.119796	1.9766	1.67236	3.30558
Framycetin	14	0.0422807	7	0.0716332	4	0.119796	1.69423	1.67236	2.83335
Glare	14	0.0422807	7	0.0716332	4	0.119796	1.69423	1.67236	2.83335
Formiminoglutamic Acid	15	0.0453008	7	0.0716332	4	0.119796	1.58128	1.67236	2.64446
Miocamycin	15	0.0453008	7	0.0716332	4	0.119796	1.58128	1.67236	2.64446
Suprofen	15	0.0453008	7	0.0716332	4	0.119796	1.58128	1.67236	2.64446
Trichloroepoxypropane	15	0.0453008	7	0.0716332	4	0.119796	1.58128	1.67236	2.64446
2-Hydroxyphenethylamine	16	0.0483209	7	0.0716332	4	0.119796	1.48245	1.67236	2.47919
Diphtheria-Tetanus-acellular Pertussis Vaccines	17	0.0513409	7	0.0716332	4	0.119796	1.39525	1.67236	2.33335
Kynuramine	17	0.0513409	7	0.0716332	4	0.119796	1.39525	1.67236	2.33335
Nafcillin	17	0.0513409	7	0.0716332	4	0.119796	1.39525	1.67236	2.33335
RNA, Messenger, Stored	17	0.0513409	7	0.0716332	4	0.119796	1.39525	1.67236	2.33335
Lanthanoid Series Elements	18	0.054361	7	0.0716332	4	0.119796	1.31773	1.67236	2.20372
Dianisidine	19	0.057381	7	0.0716332	4	0.119796	1.24838	1.67236	2.08774
Dental Casting Investment	20	0.0604011	7	0.0716332	4	0.119796	1.18596	1.67236	1.98335
Rhodanine	25	0.0755013	7	0.0716332	4	0.119796	0.948768	1.67236	1.58668
Butirosin Sulfate	6	0.0181203	6	0.0613999	4	0.119796	3.38846	1.95108	6.61116
Antazoline	8	0.0241604	6	0.0613999	4	0.119796	2.54134	1.95108	4.95837
Cerium Radioisotopes	8	0.0241604	6	0.0613999	4	0.119796	2.54134	1.95108	4.95837
Diphtheria Antitoxin	8	0.0241604	6	0.0613999	4	0.119796	2.54134	1.95108	4.95837
Protocatechuate-3,4-Dioxygenase	8	0.0241604	6	0.0613999	4	0.119796	2.54134	1.95108	4.95837
Santonin	8	0.0241604	6	0.0613999	4	0.119796	2.54134	1.95108	4.95837
Acids, Acyclic	9	0.0271805	6	0.0613999	4	0.119796	2.25897	1.95108	4.40744
Glaucarubin	9	0.0271805	6	0.0613999	4	0.119796	2.25897	1.95108	4.40744
Glue Proteins, Drosophila	9	0.0271805	6	0.0613999	4	0.119796	2.25897	1.95108	4.40744
Quassins	9	0.0271805	6	0.0613999	4	0.119796	2.25897	1.95108	4.40744
3,3'-Dichlorobenzidine	10	0.0302005	6	0.0613999	4	0.119796	2.03307	1.95108	3.9667
Cytochromes c2	10	0.0302005	6	0.0613999	4	0.119796	2.03307	1.95108	3.9667
Diphenylacetic Acids	10	0.0302005	6	0.0613999	4	0.119796	2.03307	1.95108	3.9667
Ethiodized Oil	10	0.0302005	6	0.0613999	4	0.119796	2.03307	1.95108	3.9667
Higher Nervous Activity	10	0.0302005	6	0.0613999	4	0.119796	2.03307	1.95108	3.9667
Propylbenzilylcholine Mustard	10	0.0302005	6	0.0613999	4	0.119796	2.03307	1.95108	3.9667
zeta-Crystallins	10	0.0302005	6	0.0613999	4	0.119796	2.03307	1.95108	3.9667
alpha-Crystallin A Chain	11	0.0332206	6	0.0613999	4	0.119796	1.84825	1.95108	3.60609
Metipranolol	11	0.0332206	6	0.0613999	4	0.119796	1.84825	1.95108	3.60609
Micronucleus, Germline	11	0.0332206	6	0.0613999	4	0.119796	1.84825	1.95108	3.60609
Niobium	11	0.0332206	6	0.0613999	4	0.119796	1.84825	1.95108	3.60609
Norprogesterones	11	0.0332206	6	0.0613999	4	0.119796	1.84825	1.95108	3.60609
Phenalenes	11	0.0332206	6	0.0613999	4	0.119796	1.84825	1.95108	3.60609
Creosote	12	0.0362406	6	0.0613999	4	0.119796	1.69423	1.95108	3.30558
Hemoglobin M	12	0.0362406	6	0.0613999	4	0.119796	1.69423	1.95108	3.30558
Hydrocarbons, Cyclic	12	0.0362406	6	0.0613999	4	0.119796	1.69423	1.95108	3.30558
Olivomycins	12	0.0362406	6	0.0613999	4	0.119796	1.69423	1.95108	3.30558
Peptichemio	12	0.0362406	6	0.0613999	4	0.119796	1.69423	1.95108	3.30558
Virosomes	12	0.0362406	6	0.0613999	4	0.119796	1.69423	1.95108	3.30558
Anthranilate Phosphoribosyltransferase	13	0.0392607	6	0.0613999	4	0.119796	1.5639	1.95108	3.05131
Benperidol	13	0.0392607	6	0.0613999	4	0.119796	1.5639	1.95108	3.05131
Benzenaminium, 4,4'-(3-oxo-1,5-pentanediyl)bis(N,N-dimethyl-N-2-propenyl-), Dibromide	14	0.0422807	6	0.0613999	4	0.119796	1.4522	1.95108	2.83335
Zinc Acetate	14	0.0422807	6	0.0613999	4	0.119796	1.4522	1.95108	2.83335
Estranes	16	0.0483209	6	0.0613999	4	0.119796	1.27067	1.95108	2.47919
Photoreceptors, Microbial	16	0.0483209	6	0.0613999	4	0.119796	1.27067	1.95108	2.47919
Arsanilic Acid	18	0.054361	6	0.0613999	4	0.119796	1.12949	1.95108	2.20372
Cinoxacin	5	0.0151003	5	0.0511666	4	0.119796	3.38846	2.3413	7.93339
Decoquinate	5	0.0151003	5	0.0511666	4	0.119796	3.38846	2.3413	7.93339
Closing Volume	6	0.0181203	5	0.0511666	4	0.119796	2.82371	2.3413	6.61116
Opipramol	6	0.0181203	5	0.0511666	4	0.119796	2.82371	2.3413	6.61116
Dental Disinfectants	7	0.0211404	5	0.0511666	4	0.119796	2.42033	2.3413	5.66671
Dithiazanine	7	0.0211404	5	0.0511666	4	0.119796	2.42033	2.3413	5.66671
Glucan 1,4-beta-Glucosidase	7	0.0211404	5	0.0511666	4	0.119796	2.42033	2.3413	5.66671
Menogaril	7	0.0211404	5	0.0511666	4	0.119796	2.42033	2.3413	5.66671
Rutamycin	7	0.0211404	5	0.0511666	4	0.119796	2.42033	2.3413	5.66671
Temefos	7	0.0211404	5	0.0511666	4	0.119796	2.42033	2.3413	5.66671
Bethanidine	8	0.0241604	5	0.0511666	4	0.119796	2.11779	2.3413	4.95837
Carboprost	8	0.0241604	5	0.0511666	4	0.119796	2.11779	2.3413	4.95837
Methenyltetrahydrofolate Cyclohydrolase	8	0.0241604	5	0.0511666	4	0.119796	2.11779	2.3413	4.95837
Prephenate Dehydrogenase	8	0.0241604	5	0.0511666	4	0.119796	2.11779	2.3413	4.95837
Propoxycaine	8	0.0241604	5	0.0511666	4	0.119796	2.11779	2.3413	4.95837
Chlorotrianisene	9	0.0271805	5	0.0511666	4	0.119796	1.88248	2.3413	4.40744
Chlorprothixene	9	0.0271805	5	0.0511666	4	0.119796	1.88248	2.3413	4.40744
Indoramin	9	0.0271805	5	0.0511666	4	0.119796	1.88248	2.3413	4.40744
Fendiline	10	0.0302005	5	0.0511666	4	0.119796	1.69423	2.3413	3.9667
Meptazinol	10	0.0302005	5	0.0511666	4	0.119796	1.69423	2.3413	3.9667
Solanine	10	0.0302005	5	0.0511666	4	0.119796	1.69423	2.3413	3.9667
T-Cell Antigen Receptor Specificity	10	0.0302005	5	0.0511666	4	0.119796	1.69423	2.3413	3.9667
Trimebutine	10	0.0302005	5	0.0511666	4	0.119796	1.69423	2.3413	3.9667
Q beta Replicase	11	0.0332206	5	0.0511666	4	0.119796	1.54021	2.3413	3.60609
Succinic Acids	11	0.0332206	5	0.0511666	4	0.119796	1.54021	2.3413	3.60609
Chloranil	12	0.0362406	5	0.0511666	4	0.119796	1.41186	2.3413	3.30558
Floxacillin	12	0.0362406	5	0.0511666	4	0.119796	1.41186	2.3413	3.30558
Piperoxan	12	0.0362406	5	0.0511666	4	0.119796	1.41186	2.3413	3.30558
Quinestrol	12	0.0362406	5	0.0511666	4	0.119796	1.41186	2.3413	3.30558
Cytochromes a1	13	0.0392607	5	0.0511666	4	0.119796	1.30325	2.3413	3.05131
Methomyl	13	0.0392607	5	0.0511666	4	0.119796	1.30325	2.3413	3.05131
Potassium Acetate	13	0.0392607	5	0.0511666	4	0.119796	1.30325	2.3413	3.05131
Silver Sulfadiazine	13	0.0392607	5	0.0511666	4	0.119796	1.30325	2.3413	3.05131
Spermatogenesis-Blocking Agents	13	0.0392607	5	0.0511666	4	0.119796	1.30325	2.3413	3.05131
Synephrine	13	0.0392607	5	0.0511666	4	0.119796	1.30325	2.3413	3.05131
Triflupromazine	13	0.0392607	5	0.0511666	4	0.119796	1.30325	2.3413	3.05131
Expiratory Reserve Volume	14	0.0422807	5	0.0511666	4	0.119796	1.21016	2.3413	2.83335
Naphazoline	14	0.0422807	5	0.0511666	4	0.119796	1.21016	2.3413	2.83335
Clopenthixol	15	0.0453008	5	0.0511666	4	0.119796	1.12949	2.3413	2.64446
Arsenamide	5	0.0151003	4	0.0409333	4	0.119796	2.71077	2.92662	7.93339
Carbutamide	5	0.0151003	4	0.0409333	4	0.119796	2.71077	2.92662	7.93339
Cholestadienes	5	0.0151003	4	0.0409333	4	0.119796	2.71077	2.92662	7.93339
Phosphoranes	6	0.0181203	4	0.0409333	4	0.119796	2.25897	2.92662	6.61116
Pyroglutamate Hydrolase	6	0.0181203	4	0.0409333	4	0.119796	2.25897	2.92662	6.61116
Quinaldines	6	0.0181203	4	0.0409333	4	0.119796	2.25897	2.92662	6.61116
Ajmaline	7	0.0211404	4	0.0409333	4	0.119796	1.93626	2.92662	5.66671
Benactyzine	7	0.0211404	4	0.0409333	4	0.119796	1.93626	2.92662	5.66671
Halofenate	7	0.0211404	4	0.0409333	4	0.119796	1.93626	2.92662	5.66671
2-Isopropylmalate Synthase	8	0.0241604	4	0.0409333	4	0.119796	1.69423	2.92662	4.95837
Pipemidic Acid	8	0.0241604	4	0.0409333	4	0.119796	1.69423	2.92662	4.95837
Contraceptives, Postcoital, Synthetic	10	0.0302005	4	0.0409333	4	0.119796	1.35538	2.92662	3.9667
Zolazepam	10	0.0302005	4	0.0409333	4	0.119796	1.35538	2.92662	3.9667
Carbonic Acid	11	0.0332206	4	0.0409333	4	0.119796	1.23217	2.92662	3.60609
Transition Elements	11	0.0332206	4	0.0409333	4	0.119796	1.23217	2.92662	3.60609
Calcium Dobesilate	12	0.0362406	4	0.0409333	4	0.119796	1.12949	2.92662	3.30558
Ethylenebis(dithiocarbamates)	12	0.0362406	4	0.0409333	4	0.119796	1.12949	2.92662	3.30558
Gagging	12	0.0362406	4	0.0409333	4	0.119796	1.12949	2.92662	3.30558
Indoprofen	12	0.0362406	4	0.0409333	4	0.119796	1.12949	2.92662	3.30558
Nylidrin	12	0.0362406	4	0.0409333	4	0.119796	1.12949	2.92662	3.30558
Receptors, Pancreatic Hormone	13	0.0392607	4	0.0409333	4	0.119796	1.0426	2.92662	3.05131
Apazone	16	0.0483209	4	0.0409333	4	0.119796	0.847114	2.92662	2.47919
Monomethylhydrazine	17	0.0513409	4	0.0409333	4	0.119796	0.797284	2.92662	2.33335
Moricizine	18	0.054361	4	0.0409333	4	0.119796	0.75299	2.92662	2.20372
Orphenadrine	24	0.0724813	4	0.0409333	4	0.119796	0.564743	2.92662	1.65279
Hydroxylysine	47	0.141942	21	0.2149	5	0.149745	1.51399	0.696815	1.05497
Chromosome Pairing	30	0.0906016	17	0.173966	5	0.149745	1.92013	0.860772	1.65279
Collagen Type XI	28	0.0845615	15	0.1535	5	0.149745	1.81524	0.975542	1.77085
1,4-alpha-Glucan Branching Enzyme	32	0.0966417	15	0.1535	5	0.149745	1.58834	0.975542	1.54949
Chromosomes, Archaeal	18	0.054361	14	0.143266	5	0.149745	2.63547	1.04522	2.75465
Genes, vpu	21	0.0634211	14	0.143266	5	0.149745	2.25897	1.04522	2.36113
Chimerin 1	23	0.0694612	14	0.143266	5	0.149745	2.06254	1.04522	2.15581
Toothpaste	29	0.0875815	14	0.143266	5	0.149745	1.63581	1.04522	1.70978
Cystathionine	25	0.0755013	13	0.133033	5	0.149745	1.762	1.12562	1.98335
Diamond	32	0.0966417	13	0.133033	5	0.149745	1.37656	1.12562	1.54949
Methazolamide	32	0.0966417	13	0.133033	5	0.149745	1.37656	1.12562	1.54949
Trichodermin	13	0.0392607	12	0.1228	5	0.149745	3.12781	1.21943	3.81413
Receptors, Pheromone	16	0.0483209	12	0.1228	5	0.149745	2.54134	1.21943	3.09898
Glycogen-Synthase-D Phosphatase	17	0.0513409	12	0.1228	5	0.149745	2.39185	1.21943	2.91669
Polyisoprenyl Phosphate Oligosaccharides	19	0.057381	12	0.1228	5	0.149745	2.14008	1.21943	2.60967
Procollagen N-Endopeptidase	26	0.0785214	12	0.1228	5	0.149745	1.5639	1.21943	1.90707
Tars	30	0.0906016	12	0.1228	5	0.149745	1.35538	1.21943	1.65279
Casein Kinase I	15	0.0453008	11	0.112567	5	0.149745	2.48487	1.33028	3.30558
Excitatory Amino Acid Agents	15	0.0453008	11	0.112567	5	0.149745	2.48487	1.33028	3.30558
Carboxyl and Carbamoyl Transferases	17	0.0513409	11	0.112567	5	0.149745	2.19253	1.33028	2.91669
Indole Alkaloids	17	0.0513409	11	0.112567	5	0.149745	2.19253	1.33028	2.91669
Pyridoxal Kinase	17	0.0513409	11	0.112567	5	0.149745	2.19253	1.33028	2.91669
Carbon-Oxygen Ligases	19	0.057381	11	0.112567	5	0.149745	1.96174	1.33028	2.60967
Glutamate Dehydrogenase (NADP+)	19	0.057381	11	0.112567	5	0.149745	1.96174	1.33028	2.60967
Electron Transport Chain Complex Proteins	20	0.0604011	11	0.112567	5	0.149745	1.86365	1.33028	2.47919
Isomaltose	24	0.0724813	11	0.112567	5	0.149745	1.55304	1.33028	2.06599
Platelet Factor 3	24	0.0724813	11	0.112567	5	0.149745	1.55304	1.33028	2.06599
Pyruvate Oxidase	24	0.0724813	11	0.112567	5	0.149745	1.55304	1.33028	2.06599
Spermine Synthase	14	0.0422807	10	0.102333	5	0.149745	2.42033	1.46331	3.54169
Thiocholine	14	0.0422807	10	0.102333	5	0.149745	2.42033	1.46331	3.54169
Receptor, Melanocortin, Type 2	17	0.0513409	10	0.102333	5	0.149745	1.99321	1.46331	2.91669
Chimerin Proteins	18	0.054361	10	0.102333	5	0.149745	1.88248	1.46331	2.75465
Kinetins	18	0.054361	10	0.102333	5	0.149745	1.88248	1.46331	2.75465
Acetylthiocholine	19	0.057381	10	0.102333	5	0.149745	1.7834	1.46331	2.60967
Chondroitinsulfatases	19	0.057381	10	0.102333	5	0.149745	1.7834	1.46331	2.60967
Dynamin II	19	0.057381	10	0.102333	5	0.149745	1.7834	1.46331	2.60967
Streptothricins	19	0.057381	10	0.102333	5	0.149745	1.7834	1.46331	2.60967
UDPglucose-Hexose-1-Phosphate Uridylyltransferase	19	0.057381	10	0.102333	5	0.149745	1.7834	1.46331	2.60967
Lactose Factors	21	0.0634211	10	0.102333	5	0.149745	1.61355	1.46331	2.36113
Tolazamide	22	0.0664412	10	0.102333	5	0.149745	1.54021	1.46331	2.2538
Work of Breathing	29	0.0875815	10	0.102333	5	0.149745	1.16843	1.46331	1.70978
Residual Volume	34	0.102682	10	0.102333	5	0.149745	0.996605	1.46331	1.45834
Astemizole	35	0.105702	10	0.102333	5	0.149745	0.968131	1.46331	1.41668
Acetoin Dehydrogenase	12	0.0362406	9	0.0920999	5	0.149745	2.54134	1.6259	4.13198
Genomic Instability	12	0.0362406	9	0.0920999	5	0.149745	2.54134	1.6259	4.13198
Monocrotophos	13	0.0392607	9	0.0920999	5	0.149745	2.34585	1.6259	3.81413
Ethionamide	14	0.0422807	9	0.0920999	5	0.149745	2.17829	1.6259	3.54169
Cytochrome d Group	15	0.0453008	9	0.0920999	5	0.149745	2.03307	1.6259	3.30558
Glyceraldehyde-3-Phosphate-Dehydrogenase (Phosphorylating)	15	0.0453008	9	0.0920999	5	0.149745	2.03307	1.6259	3.30558
Acecainide	17	0.0513409	9	0.0920999	5	0.149745	1.79389	1.6259	2.91669
Methoprene	17	0.0513409	9	0.0920999	5	0.149745	1.79389	1.6259	2.91669
Nicotinamidase	17	0.0513409	9	0.0920999	5	0.149745	1.79389	1.6259	2.91669
Anserine	18	0.054361	9	0.0920999	5	0.149745	1.69423	1.6259	2.75465
Hemolysin Factors	18	0.054361	9	0.0920999	5	0.149745	1.69423	1.6259	2.75465
Leucyl-beta-Naphthylamidase	19	0.057381	9	0.0920999	5	0.149745	1.60506	1.6259	2.60967
Ticrynafen	19	0.057381	9	0.0920999	5	0.149745	1.60506	1.6259	2.60967
Carbazilquinone	21	0.0634211	9	0.0920999	5	0.149745	1.4522	1.6259	2.36113
Norisoprenoids	21	0.0634211	9	0.0920999	5	0.149745	1.4522	1.6259	2.36113
Erbium	22	0.0664412	9	0.0920999	5	0.149745	1.38619	1.6259	2.2538
Hair Dyes	22	0.0664412	9	0.0920999	5	0.149745	1.38619	1.6259	2.2538
Pronation	23	0.0694612	9	0.0920999	5	0.149745	1.32592	1.6259	2.15581
Azauridine	25	0.0755013	9	0.0920999	5	0.149745	1.21984	1.6259	1.98335
Thorium	26	0.0785214	9	0.0920999	5	0.149745	1.17293	1.6259	1.90707
Photophosphorylation	30	0.0906016	9	0.0920999	5	0.149745	1.01654	1.6259	1.65279
Superfetation	9	0.0271805	8	0.0818666	5	0.149745	3.01196	1.82914	5.5093
HTLV-II Antigens	12	0.0362406	8	0.0818666	5	0.149745	2.25897	1.82914	4.13198
Thiamin Pyrophosphokinase	12	0.0362406	8	0.0818666	5	0.149745	2.25897	1.82914	4.13198
Thioacetazone	12	0.0362406	8	0.0818666	5	0.149745	2.25897	1.82914	4.13198
Brocresine	13	0.0392607	8	0.0818666	5	0.149745	2.0852	1.82914	3.81413
D-Aspartic Acid	13	0.0392607	8	0.0818666	5	0.149745	2.0852	1.82914	3.81413
Dienestrol	13	0.0392607	8	0.0818666	5	0.149745	2.0852	1.82914	3.81413
Trichlormethiazide	13	0.0392607	8	0.0818666	5	0.149745	2.0852	1.82914	3.81413
Butyryl-CoA Dehydrogenase	14	0.0422807	8	0.0818666	5	0.149745	1.93626	1.82914	3.54169
Methemalbumin	14	0.0422807	8	0.0818666	5	0.149745	1.93626	1.82914	3.54169
Pyran Copolymer	14	0.0422807	8	0.0818666	5	0.149745	1.93626	1.82914	3.54169
Carbonic Anhydrase IV	15	0.0453008	8	0.0818666	5	0.149745	1.80718	1.82914	3.30558
Chorismic Acid	15	0.0453008	8	0.0818666	5	0.149745	1.80718	1.82914	3.30558
Methyl n-Butyl Ketone	15	0.0453008	8	0.0818666	5	0.149745	1.80718	1.82914	3.30558
Semicarbazones	15	0.0453008	8	0.0818666	5	0.149745	1.80718	1.82914	3.30558
Polyanetholesulfonate	16	0.0483209	8	0.0818666	5	0.149745	1.69423	1.82914	3.09898
Prenylamine	16	0.0483209	8	0.0818666	5	0.149745	1.69423	1.82914	3.09898
Root Canal Irrigants	16	0.0483209	8	0.0818666	5	0.149745	1.69423	1.82914	3.09898
Benzothiepins	17	0.0513409	8	0.0818666	5	0.149745	1.59457	1.82914	2.91669
Clofenapate	17	0.0513409	8	0.0818666	5	0.149745	1.59457	1.82914	2.91669
Epichlorohydrin	17	0.0513409	8	0.0818666	5	0.149745	1.59457	1.82914	2.91669
Benzoxepins	18	0.054361	8	0.0818666	5	0.149745	1.50598	1.82914	2.75465
Cell Proliferation	18	0.054361	8	0.0818666	5	0.149745	1.50598	1.82914	2.75465
Nitrohydroxyiodophenylacetate	18	0.054361	8	0.0818666	5	0.149745	1.50598	1.82914	2.75465
Scandium	18	0.054361	8	0.0818666	5	0.149745	1.50598	1.82914	2.75465
Aflatoxin M1	19	0.057381	8	0.0818666	5	0.149745	1.42672	1.82914	2.60967
Ephrins	19	0.057381	8	0.0818666	5	0.149745	1.42672	1.82914	2.60967
Equilibrative-Nucleoside Transporter 2	19	0.057381	8	0.0818666	5	0.149745	1.42672	1.82914	2.60967
Cholestadienols	20	0.0604011	8	0.0818666	5	0.149745	1.35538	1.82914	2.47919
Ephrin-B3	20	0.0604011	8	0.0818666	5	0.149745	1.35538	1.82914	2.47919
Breech Presentation	23	0.0694612	8	0.0818666	5	0.149745	1.17859	1.82914	2.15581
Metals, Alkali	23	0.0694612	8	0.0818666	5	0.149745	1.17859	1.82914	2.15581
Methaqualone	23	0.0694612	8	0.0818666	5	0.149745	1.17859	1.82914	2.15581
Pursuit, Smooth	23	0.0694612	8	0.0818666	5	0.149745	1.17859	1.82914	2.15581
Arsenazo III	26	0.0785214	8	0.0818666	5	0.149745	1.0426	1.82914	1.90707
Ectogenesis	26	0.0785214	8	0.0818666	5	0.149745	1.0426	1.82914	1.90707
Chloroguanide	27	0.0815414	8	0.0818666	5	0.149745	1.00399	1.82914	1.83643
Ketorolac Tromethamine	27	0.0815414	8	0.0818666	5	0.149745	1.00399	1.82914	1.83643
Cystaphos	7	0.0211404	7	0.0716332	5	0.149745	3.38846	2.09045	7.08339
Genomic Islands	7	0.0211404	7	0.0716332	5	0.149745	3.38846	2.09045	7.08339
Aldehyde-Ketone Transferases	10	0.0302005	7	0.0716332	5	0.149745	2.37192	2.09045	4.95837
Aniline Mustard	11	0.0332206	7	0.0716332	5	0.149745	2.15629	2.09045	4.50761
Carbadox	11	0.0332206	7	0.0716332	5	0.149745	2.15629	2.09045	4.50761
Guaifenesin	11	0.0332206	7	0.0716332	5	0.149745	2.15629	2.09045	4.50761
Musculoskeletal Physiology	11	0.0332206	7	0.0716332	5	0.149745	2.15629	2.09045	4.50761
Technetium Tc 99m Diethyl-iminodiacetic Acid	11	0.0332206	7	0.0716332	5	0.149745	2.15629	2.09045	4.50761
Brompheniramine	12	0.0362406	7	0.0716332	5	0.149745	1.9766	2.09045	4.13198
Sulfamonomethoxine	12	0.0362406	7	0.0716332	5	0.149745	1.9766	2.09045	4.13198
Tocainide	12	0.0362406	7	0.0716332	5	0.149745	1.9766	2.09045	4.13198
Ceramide Trihexosidase	13	0.0392607	7	0.0716332	5	0.149745	1.82455	2.09045	3.81413
Dicyclomine	13	0.0392607	7	0.0716332	5	0.149745	1.82455	2.09045	3.81413
Hempa	13	0.0392607	7	0.0716332	5	0.149745	1.82455	2.09045	3.81413
Khellin	13	0.0392607	7	0.0716332	5	0.149745	1.82455	2.09045	3.81413
Azlocillin	14	0.0422807	7	0.0716332	5	0.149745	1.69423	2.09045	3.54169
Crown-Rump Length	14	0.0422807	7	0.0716332	5	0.149745	1.69423	2.09045	3.54169
Fluspirilene	14	0.0422807	7	0.0716332	5	0.149745	1.69423	2.09045	3.54169
Homoserine Dehydrogenase	14	0.0422807	7	0.0716332	5	0.149745	1.69423	2.09045	3.54169
Ovum Transport	14	0.0422807	7	0.0716332	5	0.149745	1.69423	2.09045	3.54169
Pyrithioxin	14	0.0422807	7	0.0716332	5	0.149745	1.69423	2.09045	3.54169
Sodium Tetradecyl Sulfate	14	0.0422807	7	0.0716332	5	0.149745	1.69423	2.09045	3.54169
Staphylococcal Vaccines	14	0.0422807	7	0.0716332	5	0.149745	1.69423	2.09045	3.54169
Bis(4-Methyl-1-Homopiperazinylthiocarbonyl)disulfide	15	0.0453008	7	0.0716332	5	0.149745	1.58128	2.09045	3.30558
Burimamide	15	0.0453008	7	0.0716332	5	0.149745	1.58128	2.09045	3.30558
Daptomycin	15	0.0453008	7	0.0716332	5	0.149745	1.58128	2.09045	3.30558
Dothiepin	15	0.0453008	7	0.0716332	5	0.149745	1.58128	2.09045	3.30558
Receptor, Melanocortin, Type 1	15	0.0453008	7	0.0716332	5	0.149745	1.58128	2.09045	3.30558
Crown Ethers	16	0.0483209	7	0.0716332	5	0.149745	1.48245	2.09045	3.09898
Tetralones	16	0.0483209	7	0.0716332	5	0.149745	1.48245	2.09045	3.09898
2-Dehydro-3-Deoxyphosphoheptonate Aldolase	17	0.0513409	7	0.0716332	5	0.149745	1.39525	2.09045	2.91669
Benzbromarone	17	0.0513409	7	0.0716332	5	0.149745	1.39525	2.09045	2.91669
gamma-MSH	17	0.0513409	7	0.0716332	5	0.149745	1.39525	2.09045	2.91669
Monobactams	17	0.0513409	7	0.0716332	5	0.149745	1.39525	2.09045	2.91669
Xamoterol	17	0.0513409	7	0.0716332	5	0.149745	1.39525	2.09045	2.91669
Loxapine	18	0.054361	7	0.0716332	5	0.149745	1.31773	2.09045	2.75465
Radon Daughters	18	0.054361	7	0.0716332	5	0.149745	1.31773	2.09045	2.75465
Noble Gases	20	0.0604011	7	0.0716332	5	0.149745	1.18596	2.09045	2.47919
Convergence, Ocular	22	0.0664412	7	0.0716332	5	0.149745	1.07815	2.09045	2.2538
Maneb	23	0.0694612	7	0.0716332	5	0.149745	1.03127	2.09045	2.15581
Norethynodrel	23	0.0694612	7	0.0716332	5	0.149745	1.03127	2.09045	2.15581
DEFICIENS Protein	7	0.0211404	6	0.0613999	5	0.149745	2.90439	2.43885	7.08339
Imidocarb	7	0.0211404	6	0.0613999	5	0.149745	2.90439	2.43885	7.08339
Myoblasts, Smooth Muscle	7	0.0211404	6	0.0613999	5	0.149745	2.90439	2.43885	7.08339
Amprolium	8	0.0241604	6	0.0613999	5	0.149745	2.54134	2.43885	6.19796
Cefotiam	8	0.0241604	6	0.0613999	5	0.149745	2.54134	2.43885	6.19796
Alcuronium	9	0.0271805	6	0.0613999	5	0.149745	2.25897	2.43885	5.5093
Cefotetan	9	0.0271805	6	0.0613999	5	0.149745	2.25897	2.43885	5.5093
Phosphamidon	9	0.0271805	6	0.0613999	5	0.149745	2.25897	2.43885	5.5093
Respiratory Transport	9	0.0271805	6	0.0613999	5	0.149745	2.25897	2.43885	5.5093
Bromphenol Blue	10	0.0302005	6	0.0613999	5	0.149745	2.03307	2.43885	4.95837
Dinitrogenase Reductase	10	0.0302005	6	0.0613999	5	0.149745	2.03307	2.43885	4.95837
Japanese Encephalitis Vaccines	10	0.0302005	6	0.0613999	5	0.149745	2.03307	2.43885	4.95837
Morantel	10	0.0302005	6	0.0613999	5	0.149745	2.03307	2.43885	4.95837
Betazole	11	0.0332206	6	0.0613999	5	0.149745	1.84825	2.43885	4.50761
Clemastine	11	0.0332206	6	0.0613999	5	0.149745	1.84825	2.43885	4.50761
Trimeprazine	11	0.0332206	6	0.0613999	5	0.149745	1.84825	2.43885	4.50761
Urinary Tract Physiology	11	0.0332206	6	0.0613999	5	0.149745	1.84825	2.43885	4.50761
Contact Lens Solutions	12	0.0362406	6	0.0613999	5	0.149745	1.69423	2.43885	4.13198
Natamycin	12	0.0362406	6	0.0613999	5	0.149745	1.69423	2.43885	4.13198
Pregnanetriol	12	0.0362406	6	0.0613999	5	0.149745	1.69423	2.43885	4.13198
Cellophane	13	0.0392607	6	0.0613999	5	0.149745	1.5639	2.43885	3.81413
Clorazepate Dipotassium	13	0.0392607	6	0.0613999	5	0.149745	1.5639	2.43885	3.81413
Mezlocillin	13	0.0392607	6	0.0613999	5	0.149745	1.5639	2.43885	3.81413
Thiohydantoins	13	0.0392607	6	0.0613999	5	0.149745	1.5639	2.43885	3.81413
Isonipecotic Acids	14	0.0422807	6	0.0613999	5	0.149745	1.4522	2.43885	3.54169
Ornidazole	14	0.0422807	6	0.0613999	5	0.149745	1.4522	2.43885	3.54169
Bisacodyl	15	0.0453008	6	0.0613999	5	0.149745	1.35538	2.43885	3.30558
Calcium Fluoride	15	0.0453008	6	0.0613999	5	0.149745	1.35538	2.43885	3.30558
Algestone	16	0.0483209	6	0.0613999	5	0.149745	1.27067	2.43885	3.09898
Adolescent Nutrition	17	0.0513409	6	0.0613999	5	0.149745	1.19593	2.43885	2.91669
Anethole Trithione	17	0.0513409	6	0.0613999	5	0.149745	1.19593	2.43885	2.91669
Dihydrotachysterol	18	0.054361	6	0.0613999	5	0.149745	1.12949	2.43885	2.75465
25-Hydroxyvitamin D 2	20	0.0604011	6	0.0613999	5	0.149745	1.01654	2.43885	2.47919
Furaldehyde	20	0.0604011	6	0.0613999	5	0.149745	1.01654	2.43885	2.47919
Methylthiouracil	20	0.0604011	6	0.0613999	5	0.149745	1.01654	2.43885	2.47919
Triethylenephosphoramide	20	0.0604011	6	0.0613999	5	0.149745	1.01654	2.43885	2.47919
Ioglycamic Acid	5	0.0151003	5	0.0511666	5	0.149745	3.38846	2.92662	9.91674
Bithionol	7	0.0211404	5	0.0511666	5	0.149745	2.42033	2.92662	7.08339
Cephapirin	7	0.0211404	5	0.0511666	5	0.149745	2.42033	2.92662	7.08339
Cefmetazole	8	0.0241604	5	0.0511666	5	0.149745	2.11779	2.92662	6.19796
Immunoproteins	8	0.0241604	5	0.0511666	5	0.149745	2.11779	2.92662	6.19796
Methacycline	8	0.0241604	5	0.0511666	5	0.149745	2.11779	2.92662	6.19796
Amaranth Dye	10	0.0302005	5	0.0511666	5	0.149745	1.69423	2.92662	4.95837
Aminoacetonitrile	10	0.0302005	5	0.0511666	5	0.149745	1.69423	2.92662	4.95837
Cambendazole	10	0.0302005	5	0.0511666	5	0.149745	1.69423	2.92662	4.95837
Dicofol	10	0.0302005	5	0.0511666	5	0.149745	1.69423	2.92662	4.95837
gamma-Glutamylcyclotransferase	10	0.0302005	5	0.0511666	5	0.149745	1.69423	2.92662	4.95837
Tiletamine	11	0.0332206	5	0.0511666	5	0.149745	1.54021	2.92662	4.50761
Fat Substitutes	12	0.0362406	5	0.0511666	5	0.149745	1.41186	2.92662	4.13198
Tea Tree Oil	12	0.0362406	5	0.0511666	5	0.149745	1.41186	2.92662	4.13198
Azinphosmethyl	13	0.0392607	5	0.0511666	5	0.149745	1.30325	2.92662	3.81413
Receptor, EphB1	13	0.0392607	5	0.0511666	5	0.149745	1.30325	2.92662	3.81413
p-Hydroxyamphetamine	14	0.0422807	5	0.0511666	5	0.149745	1.21016	2.92662	3.54169
Orgasm	16	0.0483209	5	0.0511666	5	0.149745	1.05889	2.92662	3.09898
Dimethyldithiocarbamate	17	0.0513409	5	0.0511666	5	0.149745	0.996605	2.92662	2.91669
Polyisoprenyl Phosphate Monosaccharides	29	0.0875815	19	0.194433	6	0.179695	2.22002	0.924197	2.05174
Labyrinth Supporting Cells	24	0.0724813	15	0.1535	6	0.179695	2.11779	1.17065	2.47919
Phonation	40	0.120802	15	0.1535	6	0.179695	1.27067	1.17065	1.48751
Dimethoate	23	0.0694612	14	0.143266	6	0.179695	2.06254	1.25427	2.58698
Iron Regulatory Protein 2	26	0.0785214	14	0.143266	6	0.179695	1.82455	1.25427	2.28848
Technetium Tc 99m Mertiatide	29	0.0875815	14	0.143266	6	0.179695	1.63581	1.25427	2.05174
Receptor, EphA3	30	0.0906016	14	0.143266	6	0.179695	1.58128	1.25427	1.98335
Potassium-Hydrogen Antiporters	18	0.054361	13	0.133033	6	0.179695	2.44722	1.35075	3.30558
3-Deazauridine	19	0.057381	13	0.133033	6	0.179695	2.31842	1.35075	3.1316
Caprolactam	20	0.0604011	13	0.133033	6	0.179695	2.2025	1.35075	2.97502
Progesterone-Binding Globulin	21	0.0634211	13	0.133033	6	0.179695	2.09762	1.35075	2.83335
Galactosephosphates	22	0.0664412	13	0.133033	6	0.179695	2.00227	1.35075	2.70457
Nalbuphine	22	0.0664412	13	0.133033	6	0.179695	2.00227	1.35075	2.70457
Fluorine Compounds	27	0.0815414	13	0.133033	6	0.179695	1.63148	1.35075	2.20372
Phenformin	35	0.105702	13	0.133033	6	0.179695	1.25857	1.35075	1.70001
HMG-Box Domains	16	0.0483209	12	0.1228	6	0.179695	2.54134	1.46331	3.71878
RNA Transport	16	0.0483209	12	0.1228	6	0.179695	2.54134	1.46331	3.71878
Pyronine	19	0.057381	12	0.1228	6	0.179695	2.14008	1.46331	3.1316
Pralidoxime Compounds	24	0.0724813	12	0.1228	6	0.179695	1.69423	1.46331	2.47919
Acid Rain	26	0.0785214	12	0.1228	6	0.179695	1.5639	1.46331	2.28848
2-Hydroxy-5-nitrobenzyl Bromide	17	0.0513409	11	0.112567	6	0.179695	2.19253	1.59634	3.50003
Dibekacin	18	0.054361	11	0.112567	6	0.179695	2.07072	1.59634	3.30558
Sulfisoxazole	19	0.057381	11	0.112567	6	0.179695	1.96174	1.59634	3.1316
Homosteroids	20	0.0604011	11	0.112567	6	0.179695	1.86365	1.59634	2.97502
Smooth Muscle Myosins	20	0.0604011	11	0.112567	6	0.179695	1.86365	1.59634	2.97502
Epigenesis, Genetic	21	0.0634211	11	0.112567	6	0.179695	1.77491	1.59634	2.83335
Glutethimide	21	0.0634211	11	0.112567	6	0.179695	1.77491	1.59634	2.83335
Nitromifene	22	0.0664412	11	0.112567	6	0.179695	1.69423	1.59634	2.70457
HTLV-II Antibodies	26	0.0785214	11	0.112567	6	0.179695	1.43358	1.59634	2.28848
Dexfenfluramine	27	0.0815414	11	0.112567	6	0.179695	1.38048	1.59634	2.20372
Hybrid Vigor	27	0.0815414	11	0.112567	6	0.179695	1.38048	1.59634	2.20372
Reflex, Acoustic	36	0.108722	11	0.112567	6	0.179695	1.03536	1.59634	1.65279
Benzethonium	13	0.0392607	10	0.102333	6	0.179695	2.60651	1.75597	4.57696
Hydrophid Venoms	14	0.0422807	10	0.102333	6	0.179695	2.42033	1.75597	4.25003
Oxepins	14	0.0422807	10	0.102333	6	0.179695	2.42033	1.75597	4.25003
Propanil	14	0.0422807	10	0.102333	6	0.179695	2.42033	1.75597	4.25003
Senna Extract	14	0.0422807	10	0.102333	6	0.179695	2.42033	1.75597	4.25003
Histoplasmin	15	0.0453008	10	0.102333	6	0.179695	2.25897	1.75597	3.9667
Nonsuppressible Insulin-Like Activity	16	0.0483209	10	0.102333	6	0.179695	2.11779	1.75597	3.71878
Oxidative Phosphorylation Coupling Factors	16	0.0483209	10	0.102333	6	0.179695	2.11779	1.75597	3.71878
Aspartate Ammonia-Lyase	17	0.0513409	10	0.102333	6	0.179695	1.99321	1.75597	3.50003
Aurovertins	17	0.0513409	10	0.102333	6	0.179695	1.99321	1.75597	3.50003
Deanol	19	0.057381	10	0.102333	6	0.179695	1.7834	1.75597	3.1316
Hydroxytryptophol	19	0.057381	10	0.102333	6	0.179695	1.7834	1.75597	3.1316
Host Factor 1 Protein	20	0.0604011	10	0.102333	6	0.179695	1.69423	1.75597	2.97502
Methotrimeprazine	20	0.0604011	10	0.102333	6	0.179695	1.69423	1.75597	2.97502
Nafoxidine	20	0.0604011	10	0.102333	6	0.179695	1.69423	1.75597	2.97502
Trihexyphenidyl	21	0.0634211	10	0.102333	6	0.179695	1.61355	1.75597	2.83335
Viral Physiology	23	0.0694612	10	0.102333	6	0.179695	1.47324	1.75597	2.58698
Nitrofurazone	24	0.0724813	10	0.102333	6	0.179695	1.41186	1.75597	2.47919
Radioactive Pollutants	24	0.0724813	10	0.102333	6	0.179695	1.41186	1.75597	2.47919
Carbon Compounds, Inorganic	25	0.0755013	10	0.102333	6	0.179695	1.35538	1.75597	2.38002
Ephrin-A3	26	0.0785214	10	0.102333	6	0.179695	1.30325	1.75597	2.28848
Receptor, EphA7	30	0.0906016	10	0.102333	6	0.179695	1.12949	1.75597	1.98335
Diflubenzuron	11	0.0332206	9	0.0920999	6	0.179695	2.77237	1.95108	5.40913
Antibody-Dependent Enhancement	13	0.0392607	9	0.0920999	6	0.179695	2.34585	1.95108	4.57696
Inosine Diphosphate	14	0.0422807	9	0.0920999	6	0.179695	2.17829	1.95108	4.25003
Methylenetetrahydrofolate Dehydrogenase (NAD+)	14	0.0422807	9	0.0920999	6	0.179695	2.17829	1.95108	4.25003
Streptococcal Vaccines	14	0.0422807	9	0.0920999	6	0.179695	2.17829	1.95108	4.25003
Angiotensin Amide	15	0.0453008	9	0.0920999	6	0.179695	2.03307	1.95108	3.9667
Carboxin	15	0.0453008	9	0.0920999	6	0.179695	2.03307	1.95108	3.9667
Silicate Cement	15	0.0453008	9	0.0920999	6	0.179695	2.03307	1.95108	3.9667
Tetrahydropapaveroline	15	0.0453008	9	0.0920999	6	0.179695	2.03307	1.95108	3.9667
Chlorphenamidine	16	0.0483209	9	0.0920999	6	0.179695	1.90601	1.95108	3.71878
Cyclic IMP	16	0.0483209	9	0.0920999	6	0.179695	1.90601	1.95108	3.71878
Rioprostil	16	0.0483209	9	0.0920999	6	0.179695	1.90601	1.95108	3.71878
Sensory Rhodopsins	16	0.0483209	9	0.0920999	6	0.179695	1.90601	1.95108	3.71878
Technetium Tc 99m Lidofenin	16	0.0483209	9	0.0920999	6	0.179695	1.90601	1.95108	3.71878
Aspartate-Semialdehyde Dehydrogenase	17	0.0513409	9	0.0920999	6	0.179695	1.79389	1.95108	3.50003
Benzoin	17	0.0513409	9	0.0920999	6	0.179695	1.79389	1.95108	3.50003
Ampyrone	18	0.054361	9	0.0920999	6	0.179695	1.69423	1.95108	3.30558
Androstatrienes	18	0.054361	9	0.0920999	6	0.179695	1.69423	1.95108	3.30558
Bromhexine	18	0.054361	9	0.0920999	6	0.179695	1.69423	1.95108	3.30558
Dexmedetomidine	18	0.054361	9	0.0920999	6	0.179695	1.69423	1.95108	3.30558
Myocardial Depressant Factor	18	0.054361	9	0.0920999	6	0.179695	1.69423	1.95108	3.30558
Thrombopoiesis	18	0.054361	9	0.0920999	6	0.179695	1.69423	1.95108	3.30558
gamma-Endorphin	19	0.057381	9	0.0920999	6	0.179695	1.60506	1.95108	3.1316
Masturbation	19	0.057381	9	0.0920999	6	0.179695	1.60506	1.95108	3.1316
Inorganic Chemicals	20	0.0604011	9	0.0920999	6	0.179695	1.52481	1.95108	2.97502
Uranium Compounds	20	0.0604011	9	0.0920999	6	0.179695	1.52481	1.95108	2.97502
Antiplatyhelmintic Agents	21	0.0634211	9	0.0920999	6	0.179695	1.4522	1.95108	2.83335
Interleukin-14	21	0.0634211	9	0.0920999	6	0.179695	1.4522	1.95108	2.83335
Phototropism	21	0.0634211	9	0.0920999	6	0.179695	1.4522	1.95108	2.83335
Receptor, EphB6	22	0.0664412	9	0.0920999	6	0.179695	1.38619	1.95108	2.70457
Dysprosium	24	0.0724813	9	0.0920999	6	0.179695	1.27067	1.95108	2.47919
Temazepam	25	0.0755013	9	0.0920999	6	0.179695	1.21984	1.95108	2.38002
Egg Proteins, Dietary	26	0.0785214	9	0.0920999	6	0.179695	1.17293	1.95108	2.28848
Antipruritics	27	0.0815414	9	0.0920999	6	0.179695	1.12949	1.95108	2.20372
Cycloparaffins	31	0.0936216	9	0.0920999	6	0.179695	0.983746	1.95108	1.91937
Paternal Age	38	0.114762	9	0.0920999	6	0.179695	0.802529	1.95108	1.5658
Anthramycin	9	0.0271805	8	0.0818666	6	0.179695	3.01196	2.19497	6.61116
Triethylenemelamine	9	0.0271805	8	0.0818666	6	0.179695	3.01196	2.19497	6.61116
Diphosphotransferases	10	0.0302005	8	0.0818666	6	0.179695	2.71077	2.19497	5.95004
Carbanilides	11	0.0332206	8	0.0818666	6	0.179695	2.46433	2.19497	5.40913
Heptachlor Epoxide	11	0.0332206	8	0.0818666	6	0.179695	2.46433	2.19497	5.40913
Lissamine Green Dyes	11	0.0332206	8	0.0818666	6	0.179695	2.46433	2.19497	5.40913
Oxythiamine	12	0.0362406	8	0.0818666	6	0.179695	2.25897	2.19497	4.95837
Dodecanol	13	0.0392607	8	0.0818666	6	0.179695	2.0852	2.19497	4.57696
Protochlorophyllide	13	0.0392607	8	0.0818666	6	0.179695	2.0852	2.19497	4.57696
Trifluralin	14	0.0422807	8	0.0818666	6	0.179695	1.93626	2.19497	4.25003
Phosphorous Acids	15	0.0453008	8	0.0818666	6	0.179695	1.80718	2.19497	3.9667
Plasma Kallikrein	15	0.0453008	8	0.0818666	6	0.179695	1.80718	2.19497	3.9667
Epirizole	17	0.0513409	8	0.0818666	6	0.179695	1.59457	2.19497	3.50003
18-Hydroxydesoxycorticosterone	18	0.054361	8	0.0818666	6	0.179695	1.50598	2.19497	3.30558
Dental Enamel Solubility	19	0.057381	8	0.0818666	6	0.179695	1.42672	2.19497	3.1316
Methenamine	19	0.057381	8	0.0818666	6	0.179695	1.42672	2.19497	3.1316
Sulfathiazoles	19	0.057381	8	0.0818666	6	0.179695	1.42672	2.19497	3.1316
4-Hydroxycoumarins	20	0.0604011	8	0.0818666	6	0.179695	1.35538	2.19497	2.97502
Diflunisal	20	0.0604011	8	0.0818666	6	0.179695	1.35538	2.19497	2.97502
Metaraminol	20	0.0604011	8	0.0818666	6	0.179695	1.35538	2.19497	2.97502
Receptor, EphA1	22	0.0664412	8	0.0818666	6	0.179695	1.23217	2.19497	2.70457
Aerosol Propellants	23	0.0694612	8	0.0818666	6	0.179695	1.17859	2.19497	2.58698
Iofetamine	23	0.0694612	8	0.0818666	6	0.179695	1.17859	2.19497	2.58698
HCT116 Cells	7	0.0211404	7	0.0716332	6	0.179695	3.38846	2.50854	8.50006
Aspartate Aminotransferase, Mitochondrial	8	0.0241604	7	0.0716332	6	0.179695	2.9649	2.50854	7.43756
Chloromercurinitrophenols	9	0.0271805	7	0.0716332	6	0.179695	2.63547	2.50854	6.61116
Centchroman	10	0.0302005	7	0.0716332	6	0.179695	2.37192	2.50854	5.95004
Coccidioidin	10	0.0302005	7	0.0716332	6	0.179695	2.37192	2.50854	5.95004
Phenylphosphonothioic Acid, 2-Ethyl 2-(4-Nitrophenyl) Ester	11	0.0332206	7	0.0716332	6	0.179695	2.15629	2.50854	5.40913
Riboflavin Synthase	11	0.0332206	7	0.0716332	6	0.179695	2.15629	2.50854	5.40913
Bromcresol Purple	12	0.0362406	7	0.0716332	6	0.179695	1.9766	2.50854	4.95837
o-Aminoazotoluene	12	0.0362406	7	0.0716332	6	0.179695	1.9766	2.50854	4.95837
Veterinary Drugs	12	0.0362406	7	0.0716332	6	0.179695	1.9766	2.50854	4.95837
2H-Benzo(a)quinolizin-2-ol, 2-Ethyl-1,3,4,6,7,11b-hexahydro-3-isobutyl-9,10-dimethoxy-	13	0.0392607	7	0.0716332	6	0.179695	1.82455	2.50854	4.57696
Cefmenoxime	13	0.0392607	7	0.0716332	6	0.179695	1.82455	2.50854	4.57696
Iodophors	13	0.0392607	7	0.0716332	6	0.179695	1.82455	2.50854	4.57696
Rimantadine	13	0.0392607	7	0.0716332	6	0.179695	1.82455	2.50854	4.57696
Xanthopterin	13	0.0392607	7	0.0716332	6	0.179695	1.82455	2.50854	4.57696
Demeclocycline	14	0.0422807	7	0.0716332	6	0.179695	1.69423	2.50854	4.25003
Isoxsuprine	14	0.0422807	7	0.0716332	6	0.179695	1.69423	2.50854	4.25003
Thebaine	15	0.0453008	7	0.0716332	6	0.179695	1.58128	2.50854	3.9667
Butylscopolammonium Bromide	16	0.0483209	7	0.0716332	6	0.179695	1.48245	2.50854	3.71878
Tropicamide	16	0.0483209	7	0.0716332	6	0.179695	1.48245	2.50854	3.71878
RNA, Satellite	17	0.0513409	7	0.0716332	6	0.179695	1.39525	2.50854	3.50003
Cyanoketone	18	0.054361	7	0.0716332	6	0.179695	1.31773	2.50854	3.30558
Dextrothyroxine	18	0.054361	7	0.0716332	6	0.179695	1.31773	2.50854	3.30558
Iodipamide	18	0.054361	7	0.0716332	6	0.179695	1.31773	2.50854	3.30558
Vaginal Creams, Foams and Jellies	18	0.054361	7	0.0716332	6	0.179695	1.31773	2.50854	3.30558
Testolactone	19	0.057381	7	0.0716332	6	0.179695	1.24838	2.50854	3.1316
Benzoylcholine	9	0.0271805	6	0.0613999	6	0.179695	2.25897	2.92662	6.61116
Cyclizine	9	0.0271805	6	0.0613999	6	0.179695	2.25897	2.92662	6.61116
Dimethoxyphenylethylamine	9	0.0271805	6	0.0613999	6	0.179695	2.25897	2.92662	6.61116
Potassium Isotopes	10	0.0302005	6	0.0613999	6	0.179695	2.03307	2.92662	5.95004
Tetraisopropylpyrophosphamide	11	0.0332206	6	0.0613999	6	0.179695	1.84825	2.92662	5.40913
Bretylium Tosylate	12	0.0362406	6	0.0613999	6	0.179695	1.69423	2.92662	4.95837
Hemodynamic Phenomena	12	0.0362406	6	0.0613999	6	0.179695	1.69423	2.92662	4.95837
Oxathiins	12	0.0362406	6	0.0613999	6	0.179695	1.69423	2.92662	4.95837
Cyclic P-Oxides	13	0.0392607	6	0.0613999	6	0.179695	1.5639	2.92662	4.57696
Cellulose, Oxidized	14	0.0422807	6	0.0613999	6	0.179695	1.4522	2.92662	4.25003
Heart Sounds	15	0.0453008	6	0.0613999	6	0.179695	1.35538	2.92662	3.9667
MADS Domain Proteins	48	0.144963	26	0.266066	7	0.209644	1.83541	0.787937	1.44619
Polyisoprenyl Phosphate Sugars	32	0.0966417	21	0.2149	7	0.209644	2.22367	0.975542	2.16929
Heterogeneous-Nuclear Ribonucleoprotein U	26	0.0785214	18	0.1842	7	0.209644	2.34585	1.13813	2.66989
Fibrin Tissue Adhesive	50	0.151003	18	0.1842	7	0.209644	1.21984	1.13813	1.38834
G(M2) Activator Protein	27	0.0815414	17	0.173966	7	0.209644	2.13347	1.20508	2.57101
Chromosomes, Artificial, P1 Bacteriophage	36	0.108722	17	0.173966	7	0.209644	1.6001	1.20508	1.92826
Succinic Anhydrides	38	0.114762	17	0.173966	7	0.209644	1.51589	1.20508	1.82677
Amidinotransferases	23	0.0694612	16	0.163733	7	0.209644	2.35719	1.2804	3.01814
Prilocaine	37	0.111742	16	0.163733	7	0.209644	1.46528	1.2804	1.87614
Pulmonary Surfactant-Associated Protein B	39	0.117782	16	0.163733	7	0.209644	1.39014	1.2804	1.77993
Sulfur-Sulfur Bond Isomerases	18	0.054361	15	0.1535	7	0.209644	2.82371	1.36576	3.85651
Argininosuccinic Acid	22	0.0664412	15	0.1535	7	0.209644	2.31031	1.36576	3.15533
cis-trans-Isomerases	22	0.0664412	15	0.1535	7	0.209644	2.31031	1.36576	3.15533
Benzolamide	24	0.0724813	15	0.1535	7	0.209644	2.11779	1.36576	2.89238
Spirostans	24	0.0724813	15	0.1535	7	0.209644	2.11779	1.36576	2.89238
Vitamin B 6	25	0.0755013	15	0.1535	7	0.209644	2.03307	1.36576	2.77669
Leukocidins	26	0.0785214	15	0.1535	7	0.209644	1.95488	1.36576	2.66989
Procollagen-Lysine, 2-Oxoglutarate 5-Dioxygenase	27	0.0815414	15	0.1535	7	0.209644	1.88248	1.36576	2.57101
Amylopectin	32	0.0966417	15	0.1535	7	0.209644	1.58834	1.36576	2.16929
Flavones	33	0.0996618	15	0.1535	7	0.209644	1.54021	1.36576	2.10355
MicroRNAs	19	0.057381	14	0.143266	7	0.209644	2.49676	1.46331	3.65354
Trifluridine	19	0.057381	14	0.143266	7	0.209644	2.49676	1.46331	3.65354
Adaptor Protein Complex sigma Subunits	20	0.0604011	14	0.143266	7	0.209644	2.37192	1.46331	3.47086
Mercury Radioisotopes	20	0.0604011	14	0.143266	7	0.209644	2.37192	1.46331	3.47086
HMGB2 Protein	22	0.0664412	14	0.143266	7	0.209644	2.15629	1.46331	3.15533
Chorismate Mutase	24	0.0724813	14	0.143266	7	0.209644	1.9766	1.46331	2.89238
Chromonar	24	0.0724813	14	0.143266	7	0.209644	1.9766	1.46331	2.89238
4-Hydroxyphenylpyruvate Dioxygenase	27	0.0815414	14	0.143266	7	0.209644	1.75698	1.46331	2.57101
Maximal Expiratory Flow-Volume Curves	28	0.0845615	14	0.143266	7	0.209644	1.69423	1.46331	2.47919
Amino Acids, Aromatic	33	0.0996618	14	0.143266	7	0.209644	1.43753	1.46331	2.10355
Luteinizing Hormone, beta Subunit	17	0.0513409	13	0.133033	7	0.209644	2.59117	1.57587	4.08336
Ninhydrin	18	0.054361	13	0.133033	7	0.209644	2.44722	1.57587	3.85651
Genes, vif	19	0.057381	13	0.133033	7	0.209644	2.31842	1.57587	3.65354
Cephradine	20	0.0604011	13	0.133033	7	0.209644	2.2025	1.57587	3.47086
Ethoxzolamide	20	0.0604011	13	0.133033	7	0.209644	2.2025	1.57587	3.47086
Phytol	22	0.0664412	13	0.133033	7	0.209644	2.00227	1.57587	3.15533
Phenolphthalein	24	0.0724813	13	0.133033	7	0.209644	1.83541	1.57587	2.89238
Inheritance Patterns	25	0.0755013	13	0.133033	7	0.209644	1.762	1.57587	2.77669
Iodates	25	0.0755013	13	0.133033	7	0.209644	1.762	1.57587	2.77669
Porphobilinogen	26	0.0785214	13	0.133033	7	0.209644	1.69423	1.57587	2.66989
DNA Topoisomerase IV	27	0.0815414	13	0.133033	7	0.209644	1.63148	1.57587	2.57101
Enprostil	27	0.0815414	13	0.133033	7	0.209644	1.63148	1.57587	2.57101
Reptilian Proteins	28	0.0845615	13	0.133033	7	0.209644	1.57321	1.57587	2.47919
Ethylmorphine	29	0.0875815	13	0.133033	7	0.209644	1.51896	1.57587	2.3937
Collagen Type IX	30	0.0906016	13	0.133033	7	0.209644	1.46833	1.57587	2.31391
Antitrichomonal Agents	31	0.0936216	13	0.133033	7	0.209644	1.42097	1.57587	2.23926
Etanidazole	31	0.0936216	13	0.133033	7	0.209644	1.42097	1.57587	2.23926
Prone Position	40	0.120802	13	0.133033	7	0.209644	1.10125	1.57587	1.73543
Adenosine Diphosphate Sugars	17	0.0513409	12	0.1228	7	0.209644	2.39185	1.7072	4.08336
G Cells	17	0.0513409	12	0.1228	7	0.209644	2.39185	1.7072	4.08336
Thiamine Triphosphate	18	0.054361	12	0.1228	7	0.209644	2.25897	1.7072	3.85651
Methylthioinosine	19	0.057381	12	0.1228	7	0.209644	2.14008	1.7072	3.65354
Saccharopine Dehydrogenases	19	0.057381	12	0.1228	7	0.209644	2.14008	1.7072	3.65354
Tankyrases	20	0.0604011	12	0.1228	7	0.209644	2.03307	1.7072	3.47086
Galectin 4	22	0.0664412	12	0.1228	7	0.209644	1.84825	1.7072	3.15533
Nicotinamide-Nucleotide Adenylyltransferase	22	0.0664412	12	0.1228	7	0.209644	1.84825	1.7072	3.15533
Alanine Racemase	24	0.0724813	12	0.1228	7	0.209644	1.69423	1.7072	2.89238
Biotinidase	24	0.0724813	12	0.1228	7	0.209644	1.69423	1.7072	2.89238
Norfenfluramine	24	0.0724813	12	0.1228	7	0.209644	1.69423	1.7072	2.89238
Courtship	25	0.0755013	12	0.1228	7	0.209644	1.62646	1.7072	2.77669
Piribedil	25	0.0755013	12	0.1228	7	0.209644	1.62646	1.7072	2.77669
Acanthocytes	26	0.0785214	12	0.1228	7	0.209644	1.5639	1.7072	2.66989
Dehydrocholesterols	28	0.0845615	12	0.1228	7	0.209644	1.4522	1.7072	2.47919
Androstenediols	29	0.0875815	12	0.1228	7	0.209644	1.40212	1.7072	2.3937
Desmosine	29	0.0875815	12	0.1228	7	0.209644	1.40212	1.7072	2.3937
Streptodornase and Streptokinase	29	0.0875815	12	0.1228	7	0.209644	1.40212	1.7072	2.3937
Cerebrospinal Fluid Pressure	35	0.105702	12	0.1228	7	0.209644	1.16176	1.7072	1.98335
Uridine Diphosphate Xylose	16	0.0483209	11	0.112567	7	0.209644	2.32956	1.8624	4.33857
Corrinoids	18	0.054361	11	0.112567	7	0.209644	2.07072	1.8624	3.85651
Meclofenoxate	18	0.054361	11	0.112567	7	0.209644	2.07072	1.8624	3.85651
Nitracrine	18	0.054361	11	0.112567	7	0.209644	2.07072	1.8624	3.85651
Cationic Amino Acid Transporter 1	19	0.057381	11	0.112567	7	0.209644	1.96174	1.8624	3.65354
Oxycodone	19	0.057381	11	0.112567	7	0.209644	1.96174	1.8624	3.65354
Emollients	20	0.0604011	11	0.112567	7	0.209644	1.86365	1.8624	3.47086
Levallorphan	20	0.0604011	11	0.112567	7	0.209644	1.86365	1.8624	3.47086
Amygdalin	21	0.0634211	11	0.112567	7	0.209644	1.77491	1.8624	3.30558
N-Acylneuraminate Cytidylyltransferase	21	0.0634211	11	0.112567	7	0.209644	1.77491	1.8624	3.30558
Tin Fluorides	21	0.0634211	11	0.112567	7	0.209644	1.77491	1.8624	3.30558
Glycopyrrolate	23	0.0694612	11	0.112567	7	0.209644	1.62057	1.8624	3.01814
Ethanolaminephosphotransferase	24	0.0724813	11	0.112567	7	0.209644	1.55304	1.8624	2.89238
Parasympathetic Fibers, Postganglionic	24	0.0724813	11	0.112567	7	0.209644	1.55304	1.8624	2.89238
Astringents	25	0.0755013	11	0.112567	7	0.209644	1.49092	1.8624	2.77669
Oleandomycin	25	0.0755013	11	0.112567	7	0.209644	1.49092	1.8624	2.77669
Porphyrinogens	26	0.0785214	11	0.112567	7	0.209644	1.43358	1.8624	2.66989
Steroids, Heterocyclic	27	0.0815414	11	0.112567	7	0.209644	1.38048	1.8624	2.57101
11-Hydroxycorticosteroids	28	0.0845615	11	0.112567	7	0.209644	1.33118	1.8624	2.47919
Ephrin-A4	29	0.0875815	11	0.112567	7	0.209644	1.28528	1.8624	2.3937
Reagins	29	0.0875815	11	0.112567	7	0.209644	1.28528	1.8624	2.3937
Carmine	30	0.0906016	11	0.112567	7	0.209644	1.24243	1.8624	2.31391
Uniparental Disomy	30	0.0906016	11	0.112567	7	0.209644	1.24243	1.8624	2.31391
Cinnarizine	35	0.105702	11	0.112567	7	0.209644	1.06494	1.8624	1.98335
Lidoflazine	12	0.0362406	10	0.102333	7	0.209644	2.82371	2.04864	5.78477
Neoprene	13	0.0392607	10	0.102333	7	0.209644	2.60651	2.04864	5.33978
RNA 3' End Processing	14	0.0422807	10	0.102333	7	0.209644	2.42033	2.04864	4.95837
Pseudorabies Vaccines	15	0.0453008	10	0.102333	7	0.209644	2.25897	2.04864	4.62781
Zeatin	16	0.0483209	10	0.102333	7	0.209644	2.11779	2.04864	4.33857
Insemination	17	0.0513409	10	0.102333	7	0.209644	1.99321	2.04864	4.08336
Anticipation, Genetic	19	0.057381	10	0.102333	7	0.209644	1.7834	2.04864	3.65354
Phentermine	19	0.057381	10	0.102333	7	0.209644	1.7834	2.04864	3.65354
Porfiromycin	19	0.057381	10	0.102333	7	0.209644	1.7834	2.04864	3.65354
Acepromazine	20	0.0604011	10	0.102333	7	0.209644	1.69423	2.04864	3.47086
Escherichia coli Vaccines	20	0.0604011	10	0.102333	7	0.209644	1.69423	2.04864	3.47086
Gum Arabic	20	0.0604011	10	0.102333	7	0.209644	1.69423	2.04864	3.47086
Magnesium Silicates	20	0.0604011	10	0.102333	7	0.209644	1.69423	2.04864	3.47086
Ethylmercury Compounds	21	0.0634211	10	0.102333	7	0.209644	1.61355	2.04864	3.30558
Silver Proteins	21	0.0634211	10	0.102333	7	0.209644	1.61355	2.04864	3.30558
Smallpox Vaccine	21	0.0634211	10	0.102333	7	0.209644	1.61355	2.04864	3.30558
Epoetin Alfa	22	0.0664412	10	0.102333	7	0.209644	1.54021	2.04864	3.15533
Nizatidine	23	0.0694612	10	0.102333	7	0.209644	1.47324	2.04864	3.01814
Receptors, Biogenic Amine	23	0.0694612	10	0.102333	7	0.209644	1.47324	2.04864	3.01814
Propiolactone	24	0.0724813	10	0.102333	7	0.209644	1.41186	2.04864	2.89238
Fluid Shifts	25	0.0755013	10	0.102333	7	0.209644	1.35538	2.04864	2.77669
Penicillin V	32	0.0966417	10	0.102333	7	0.209644	1.05889	2.04864	2.16929
Propyl Gallate	32	0.0966417	10	0.102333	7	0.209644	1.05889	2.04864	2.16929
Cyclamates	10	0.0302005	9	0.0920999	7	0.209644	3.04961	2.27626	6.94172
Poliovirus Vaccines	12	0.0362406	9	0.0920999	7	0.209644	2.54134	2.27626	5.78477
Sulfamethizole	12	0.0362406	9	0.0920999	7	0.209644	2.54134	2.27626	5.78477
Cardenolides	13	0.0392607	9	0.0920999	7	0.209644	2.34585	2.27626	5.33978
Dehydrocholic Acid	14	0.0422807	9	0.0920999	7	0.209644	2.17829	2.27626	4.95837
Hemoglobin J	14	0.0422807	9	0.0920999	7	0.209644	2.17829	2.27626	4.95837
Iodine Compounds	14	0.0422807	9	0.0920999	7	0.209644	2.17829	2.27626	4.95837
Propanediol Dehydratase	14	0.0422807	9	0.0920999	7	0.209644	2.17829	2.27626	4.95837
Bromthymol Blue	15	0.0453008	9	0.0920999	7	0.209644	2.03307	2.27626	4.62781
Decanoates	15	0.0453008	9	0.0920999	7	0.209644	2.03307	2.27626	4.62781
Dianhydrogalactitol	15	0.0453008	9	0.0920999	7	0.209644	2.03307	2.27626	4.62781
Mannich Bases	15	0.0453008	9	0.0920999	7	0.209644	2.03307	2.27626	4.62781
Dimethyl Adipimidate	16	0.0483209	9	0.0920999	7	0.209644	1.90601	2.27626	4.33857
Vincamine	16	0.0483209	9	0.0920999	7	0.209644	1.90601	2.27626	4.33857
Abrin	17	0.0513409	9	0.0920999	7	0.209644	1.79389	2.27626	4.08336
Echothiophate Iodide	17	0.0513409	9	0.0920999	7	0.209644	1.79389	2.27626	4.08336
Niridazole	18	0.054361	9	0.0920999	7	0.209644	1.69423	2.27626	3.85651
Salsoline Alkaloids	18	0.054361	9	0.0920999	7	0.209644	1.69423	2.27626	3.85651
Silicone Gels	18	0.054361	9	0.0920999	7	0.209644	1.69423	2.27626	3.85651
Dibenzylchlorethamine	19	0.057381	9	0.0920999	7	0.209644	1.60506	2.27626	3.65354
Insulin, Isophane	19	0.057381	9	0.0920999	7	0.209644	1.60506	2.27626	3.65354
Decamethonium Compounds	20	0.0604011	9	0.0920999	7	0.209644	1.52481	2.27626	3.47086
Gutta-Percha	20	0.0604011	9	0.0920999	7	0.209644	1.52481	2.27626	3.47086
Bromine Radioisotopes	22	0.0664412	9	0.0920999	7	0.209644	1.38619	2.27626	3.15533
Etodolac	22	0.0664412	9	0.0920999	7	0.209644	1.38619	2.27626	3.15533
Mirex	22	0.0664412	9	0.0920999	7	0.209644	1.38619	2.27626	3.15533
Sexual Abstinence	22	0.0664412	9	0.0920999	7	0.209644	1.38619	2.27626	3.15533
Thiram	22	0.0664412	9	0.0920999	7	0.209644	1.38619	2.27626	3.15533
Biperiden	24	0.0724813	9	0.0920999	7	0.209644	1.27067	2.27626	2.89238
Nalorphine	25	0.0755013	9	0.0920999	7	0.209644	1.21984	2.27626	2.77669
Sulfamerazine	11	0.0332206	8	0.0818666	7	0.209644	2.46433	2.5608	6.31065
Ethenoadenosine Triphosphate	12	0.0362406	8	0.0818666	7	0.209644	2.25897	2.5608	5.78477
Mannitol Dehydrogenase	12	0.0362406	8	0.0818666	7	0.209644	2.25897	2.5608	5.78477
Chlorobutanol	13	0.0392607	8	0.0818666	7	0.209644	2.0852	2.5608	5.33978
Dimenhydrinate	13	0.0392607	8	0.0818666	7	0.209644	2.0852	2.5608	5.33978
Niceritrol	13	0.0392607	8	0.0818666	7	0.209644	2.0852	2.5608	5.33978
Phosphites	13	0.0392607	8	0.0818666	7	0.209644	2.0852	2.5608	5.33978
Cervical Ripening	14	0.0422807	8	0.0818666	7	0.209644	1.93626	2.5608	4.95837
Tooth Migration	14	0.0422807	8	0.0818666	7	0.209644	1.93626	2.5608	4.95837
Dequalinium	15	0.0453008	8	0.0818666	7	0.209644	1.80718	2.5608	4.62781
Midodrine	15	0.0453008	8	0.0818666	7	0.209644	1.80718	2.5608	4.62781
Toyocamycin	15	0.0453008	8	0.0818666	7	0.209644	1.80718	2.5608	4.62781
Acidulated Phosphate Fluoride	16	0.0483209	8	0.0818666	7	0.209644	1.69423	2.5608	4.33857
Calixarenes	16	0.0483209	8	0.0818666	7	0.209644	1.69423	2.5608	4.33857
Estivation	16	0.0483209	8	0.0818666	7	0.209644	1.69423	2.5608	4.33857
Oxyphenbutazone	16	0.0483209	8	0.0818666	7	0.209644	1.69423	2.5608	4.33857
Sulfadimethoxine	16	0.0483209	8	0.0818666	7	0.209644	1.69423	2.5608	4.33857
trans-1,4-Bis(2-chlorobenzaminomethyl)cyclohexane Dihydrochloride	17	0.0513409	8	0.0818666	7	0.209644	1.59457	2.5608	4.08336
Lysergic Acid	18	0.054361	8	0.0818666	7	0.209644	1.50598	2.5608	3.85651
Medrogestone	19	0.057381	8	0.0818666	7	0.209644	1.42672	2.5608	3.65354
Viologens	19	0.057381	8	0.0818666	7	0.209644	1.42672	2.5608	3.65354
Zinc Phosphate Cement	19	0.057381	8	0.0818666	7	0.209644	1.42672	2.5608	3.65354
Cinanserin	21	0.0634211	8	0.0818666	7	0.209644	1.29084	2.5608	3.30558
Dihydrostreptomycin Sulfate	21	0.0634211	8	0.0818666	7	0.209644	1.29084	2.5608	3.30558
Gold Radioisotopes	21	0.0634211	8	0.0818666	7	0.209644	1.29084	2.5608	3.30558
Long-Acting Thyroid Stimulator	24	0.0724813	8	0.0818666	7	0.209644	1.12949	2.5608	2.89238
Nicotinyl Alcohol	9	0.0271805	7	0.0716332	7	0.209644	2.63547	2.92662	7.71302
Benzophenoneidum	12	0.0362406	7	0.0716332	7	0.209644	1.9766	2.92662	5.78477
Vitamin U	13	0.0392607	7	0.0716332	7	0.209644	1.82455	2.92662	5.33978
Carbonic Anhydrase I	14	0.0422807	7	0.0716332	7	0.209644	1.69423	2.92662	4.95837
Metrizoate	14	0.0422807	7	0.0716332	7	0.209644	1.69423	2.92662	4.95837
Histamine H1 Antagonists, Non-Sedating	16	0.0483209	7	0.0716332	7	0.209644	1.48245	2.92662	4.33857
Limonins	16	0.0483209	7	0.0716332	7	0.209644	1.48245	2.92662	4.33857
Respiratory System Agents	17	0.0513409	7	0.0716332	7	0.209644	1.39525	2.92662	4.08336
Josamycin	21	0.0634211	7	0.0716332	7	0.209644	1.12949	2.92662	3.30558
Oncogene Protein gp140(v-fms)	39	0.117782	23	0.235366	8	0.239593	1.99832	1.01796	2.0342
GTP Phosphohydrolase-Linked Elongation Factors	38	0.114762	22	0.225133	8	0.239593	1.96174	1.06423	2.08774
Amino Acids, Acidic	35	0.105702	21	0.2149	8	0.239593	2.03307	1.1149	2.26668
Ficain	35	0.105702	20	0.204666	8	0.239593	1.93626	1.17065	2.26668
Uroporphyrinogens	37	0.111742	19	0.194433	8	0.239593	1.74002	1.23226	2.14416
RNA, Spliced Leader	29	0.0875815	18	0.1842	8	0.239593	2.10318	1.30072	2.73565
Thiostrepton	29	0.0875815	18	0.1842	8	0.239593	2.10318	1.30072	2.73565
Phosphotransferases (Nitrogenous Group Acceptor)	35	0.105702	18	0.1842	8	0.239593	1.74263	1.30072	2.26668
Cadmium Radioisotopes	28	0.0845615	17	0.173966	8	0.239593	2.05728	1.37724	2.83335
Bromotrichloromethane	29	0.0875815	17	0.173966	8	0.239593	1.98634	1.37724	2.73565
Nystagmus, Optokinetic	29	0.0875815	17	0.173966	8	0.239593	1.98634	1.37724	2.73565
Neuropilin-2	31	0.0936216	17	0.173966	8	0.239593	1.85819	1.37724	2.55916
RNA, Guide	31	0.0936216	17	0.173966	8	0.239593	1.85819	1.37724	2.55916
Diosgenin	33	0.0996618	17	0.173966	8	0.239593	1.74557	1.37724	2.40406
Silver Compounds	33	0.0996618	17	0.173966	8	0.239593	1.74557	1.37724	2.40406
Uridine Diphosphate N-Acetylgalactosamine	35	0.105702	17	0.173966	8	0.239593	1.64582	1.37724	2.26668
Bone Conduction	40	0.120802	17	0.173966	8	0.239593	1.44009	1.37724	1.98335
DNA Restriction-Modification Enzymes	42	0.126842	17	0.173966	8	0.239593	1.37152	1.37724	1.8889
Contingent Negative Variation	43	0.129862	17	0.173966	8	0.239593	1.33962	1.37724	1.84498
Drugs, Non-Prescription	44	0.132882	17	0.173966	8	0.239593	1.30918	1.37724	1.80304
Droxidopa	24	0.0724813	16	0.163733	8	0.239593	2.25897	1.46331	3.30558
beta-Amylase	25	0.0755013	16	0.163733	8	0.239593	2.16861	1.46331	3.17336
Pyrithiamine	25	0.0755013	16	0.163733	8	0.239593	2.16861	1.46331	3.17336
Uranyl Nitrate	29	0.0875815	16	0.163733	8	0.239593	1.86949	1.46331	2.73565
Dihydromorphine	31	0.0936216	16	0.163733	8	0.239593	1.74888	1.46331	2.55916
Pyrroline Carboxylate Reductases	31	0.0936216	16	0.163733	8	0.239593	1.74888	1.46331	2.55916
Contraceptives, Postcoital	40	0.120802	16	0.163733	8	0.239593	1.35538	1.46331	1.98335
Acetyl-CoA Hydrolase	21	0.0634211	15	0.1535	8	0.239593	2.42033	1.56087	3.77781
Xanthurenates	21	0.0634211	15	0.1535	8	0.239593	2.42033	1.56087	3.77781
Clathrin Heavy Chains	26	0.0785214	15	0.1535	8	0.239593	1.95488	1.56087	3.05131
Zoxazolamine	27	0.0815414	15	0.1535	8	0.239593	1.88248	1.56087	2.93829
Receptors, Aldosterone	29	0.0875815	15	0.1535	8	0.239593	1.75265	1.56087	2.73565
Deoxycytidine Monophosphate	31	0.0936216	15	0.1535	8	0.239593	1.63958	1.56087	2.55916
Adrenochrome	33	0.0996618	15	0.1535	8	0.239593	1.54021	1.56087	2.40406
Asbestos, Amosite	33	0.0996618	15	0.1535	8	0.239593	1.54021	1.56087	2.40406
Trinitrotoluene	34	0.102682	15	0.1535	8	0.239593	1.49491	1.56087	2.33335
Inspiratory Capacity	35	0.105702	15	0.1535	8	0.239593	1.4522	1.56087	2.26668
H-Reflex	37	0.111742	15	0.1535	8	0.239593	1.3737	1.56087	2.14416
Thiamine Monophosphate	18	0.054361	14	0.143266	8	0.239593	2.63547	1.67236	4.40744
Methyl Chloride	19	0.057381	14	0.143266	8	0.239593	2.49676	1.67236	4.17547
Antimony Potassium Tartrate	23	0.0694612	14	0.143266	8	0.239593	2.06254	1.67236	3.4493
Nordazepam	23	0.0694612	14	0.143266	8	0.239593	2.06254	1.67236	3.4493
Indole-3-Glycerol-Phosphate Synthase	24	0.0724813	14	0.143266	8	0.239593	1.9766	1.67236	3.30558
Fenthion	25	0.0755013	14	0.143266	8	0.239593	1.89754	1.67236	3.17336
Perhexiline	25	0.0755013	14	0.143266	8	0.239593	1.89754	1.67236	3.17336
Cuprizone	26	0.0785214	14	0.143266	8	0.239593	1.82455	1.67236	3.05131
Hemerythrin	26	0.0785214	14	0.143266	8	0.239593	1.82455	1.67236	3.05131
Nasal Decongestants	26	0.0785214	14	0.143266	8	0.239593	1.82455	1.67236	3.05131
Sulfur Hexafluoride	28	0.0845615	14	0.143266	8	0.239593	1.69423	1.67236	2.83335
Thiomalates	28	0.0845615	14	0.143266	8	0.239593	1.69423	1.67236	2.83335
Steroid 12-alpha-Hydroxylase	29	0.0875815	14	0.143266	8	0.239593	1.63581	1.67236	2.73565
Promazine	32	0.0966417	14	0.143266	8	0.239593	1.48245	1.67236	2.47919
Kinesthesis	35	0.105702	14	0.143266	8	0.239593	1.35538	1.67236	2.26668
Amidine-Lyases	15	0.0453008	13	0.133033	8	0.239593	2.93666	1.801	5.28893
Diatomaceous Earth	20	0.0604011	13	0.133033	8	0.239593	2.2025	1.801	3.9667
Strophanthins	20	0.0604011	13	0.133033	8	0.239593	2.2025	1.801	3.9667
Dextranase	21	0.0634211	13	0.133033	8	0.239593	2.09762	1.801	3.77781
Thorium Dioxide	21	0.0634211	13	0.133033	8	0.239593	2.09762	1.801	3.77781
Chief Cells, Gastric	23	0.0694612	13	0.133033	8	0.239593	1.91521	1.801	3.4493
Galantamine	24	0.0724813	13	0.133033	8	0.239593	1.83541	1.801	3.30558
Nitroanisole O-Demethylase	24	0.0724813	13	0.133033	8	0.239593	1.83541	1.801	3.30558
Fenbendazole	25	0.0755013	13	0.133033	8	0.239593	1.762	1.801	3.17336
Halorhodopsins	25	0.0755013	13	0.133033	8	0.239593	1.762	1.801	3.17336
Methapyrilene	25	0.0755013	13	0.133033	8	0.239593	1.762	1.801	3.17336
Semustine	25	0.0755013	13	0.133033	8	0.239593	1.762	1.801	3.17336
Canrenoate Potassium	26	0.0785214	13	0.133033	8	0.239593	1.69423	1.801	3.05131
Castor Oil	26	0.0785214	13	0.133033	8	0.239593	1.69423	1.801	3.05131
Enoximone	26	0.0785214	13	0.133033	8	0.239593	1.69423	1.801	3.05131
Cysteinyldopa	27	0.0815414	13	0.133033	8	0.239593	1.63148	1.801	2.93829
Platelet Membrane Glycoprotein IIb	33	0.0996618	13	0.133033	8	0.239593	1.33485	1.801	2.40406
Hemidesmosomes	36	0.108722	13	0.133033	8	0.239593	1.22361	1.801	2.20372
Satellite Cells, Perineuronal	16	0.0483209	12	0.1228	8	0.239593	2.54134	1.95108	4.95837
Polonium	17	0.0513409	12	0.1228	8	0.239593	2.39185	1.95108	4.6667
Allylglycine	19	0.057381	12	0.1228	8	0.239593	2.14008	1.95108	4.17547
Neuroleukin	19	0.057381	12	0.1228	8	0.239593	2.14008	1.95108	4.17547
4-Hydroxybenzoate-3-Monooxygenase	20	0.0604011	12	0.1228	8	0.239593	2.03307	1.95108	3.9667
Heterogeneous-Nuclear Ribonucleoprotein L	20	0.0604011	12	0.1228	8	0.239593	2.03307	1.95108	3.9667
Ketoses	20	0.0604011	12	0.1228	8	0.239593	2.03307	1.95108	3.9667
Ribitol	20	0.0604011	12	0.1228	8	0.239593	2.03307	1.95108	3.9667
Citrinin	21	0.0634211	12	0.1228	8	0.239593	1.93626	1.95108	3.77781
Metals, Alkaline Earth	22	0.0664412	12	0.1228	8	0.239593	1.84825	1.95108	3.60609
Metal Ceramic Alloys	26	0.0785214	12	0.1228	8	0.239593	1.5639	1.95108	3.05131
Radium	26	0.0785214	12	0.1228	8	0.239593	1.5639	1.95108	3.05131
Chlorothiazide	27	0.0815414	12	0.1228	8	0.239593	1.50598	1.95108	2.93829
Receptor, EphA5	28	0.0845615	12	0.1228	8	0.239593	1.4522	1.95108	2.83335
Altretamine	29	0.0875815	12	0.1228	8	0.239593	1.40212	1.95108	2.73565
Glucaric Acid	30	0.0906016	12	0.1228	8	0.239593	1.35538	1.95108	2.64446
Phosgene	30	0.0906016	12	0.1228	8	0.239593	1.35538	1.95108	2.64446
Nystagmus, Physiologic	37	0.111742	12	0.1228	8	0.239593	1.09896	1.95108	2.14416
Thiamylal	17	0.0513409	11	0.112567	8	0.239593	2.19253	2.12845	4.6667
Chlorfenvinphos	18	0.054361	11	0.112567	8	0.239593	2.07072	2.12845	4.40744
Coumaphos	18	0.054361	11	0.112567	8	0.239593	2.07072	2.12845	4.40744
Pyridoxaminephosphate Oxidase	18	0.054361	11	0.112567	8	0.239593	2.07072	2.12845	4.40744
Esculin	19	0.057381	11	0.112567	8	0.239593	1.96174	2.12845	4.17547
alpha-Endorphin	20	0.0604011	11	0.112567	8	0.239593	1.86365	2.12845	3.9667
Amphibian Venoms	20	0.0604011	11	0.112567	8	0.239593	1.86365	2.12845	3.9667
Benzilates	20	0.0604011	11	0.112567	8	0.239593	1.86365	2.12845	3.9667
Pesticide Synergists	20	0.0604011	11	0.112567	8	0.239593	1.86365	2.12845	3.9667
Benzocycloheptenes	21	0.0634211	11	0.112567	8	0.239593	1.77491	2.12845	3.77781
Mupirocin	21	0.0634211	11	0.112567	8	0.239593	1.77491	2.12845	3.77781
N,N-Dimethyltryptamine	21	0.0634211	11	0.112567	8	0.239593	1.77491	2.12845	3.77781
Dibenzothiazepines	22	0.0664412	11	0.112567	8	0.239593	1.69423	2.12845	3.60609
Kininogen, Low-Molecular-Weight	22	0.0664412	11	0.112567	8	0.239593	1.69423	2.12845	3.60609
Bretylium Compounds	23	0.0694612	11	0.112567	8	0.239593	1.62057	2.12845	3.4493
Molluscacides	23	0.0694612	11	0.112567	8	0.239593	1.62057	2.12845	3.4493
Cyclooctanes	24	0.0724813	11	0.112567	8	0.239593	1.55304	2.12845	3.30558
Designer Drugs	24	0.0724813	11	0.112567	8	0.239593	1.55304	2.12845	3.30558
Pit and Fissure Sealants	24	0.0724813	11	0.112567	8	0.239593	1.55304	2.12845	3.30558
Technetium Tc 99m Pyrophosphate	25	0.0755013	11	0.112567	8	0.239593	1.49092	2.12845	3.17336
Fibrinogens, Abnormal	26	0.0785214	11	0.112567	8	0.239593	1.43358	2.12845	3.05131
Fusaric Acid	27	0.0815414	11	0.112567	8	0.239593	1.38048	2.12845	2.93829
Erucic Acids	28	0.0845615	11	0.112567	8	0.239593	1.33118	2.12845	2.83335
Methandrostenolone	28	0.0845615	11	0.112567	8	0.239593	1.33118	2.12845	2.83335
Zinc Oxide-Eugenol Cement	28	0.0845615	11	0.112567	8	0.239593	1.33118	2.12845	2.83335
Bupranolol	30	0.0906016	11	0.112567	8	0.239593	1.24243	2.12845	2.64446
Cytochromes f	30	0.0906016	11	0.112567	8	0.239593	1.24243	2.12845	2.64446
Psilocybine	15	0.0453008	10	0.102333	8	0.239593	2.25897	2.3413	5.28893
Vaccines, Contraceptive	15	0.0453008	10	0.102333	8	0.239593	2.25897	2.3413	5.28893
gamma-Tocopherol	17	0.0513409	10	0.102333	8	0.239593	1.99321	2.3413	4.6667
Integrons	17	0.0513409	10	0.102333	8	0.239593	1.99321	2.3413	4.6667
Tretoquinol	17	0.0513409	10	0.102333	8	0.239593	1.99321	2.3413	4.6667
Ciguatoxins	18	0.054361	10	0.102333	8	0.239593	1.88248	2.3413	4.40744
Bufotenin	19	0.057381	10	0.102333	8	0.239593	1.7834	2.3413	4.17547
Rehydration Solutions	24	0.0724813	10	0.102333	8	0.239593	1.41186	2.3413	3.30558
DNA, Catalytic	25	0.0755013	10	0.102333	8	0.239593	1.35538	2.3413	3.17336
Xanthophylls	25	0.0755013	10	0.102333	8	0.239593	1.35538	2.3413	3.17336
Oxonic Acid	26	0.0785214	10	0.102333	8	0.239593	1.30325	2.3413	3.05131
Perazine	26	0.0785214	10	0.102333	8	0.239593	1.30325	2.3413	3.05131
Saliva, Artificial	28	0.0845615	10	0.102333	8	0.239593	1.21016	2.3413	2.83335
Meprobamate	13	0.0392607	9	0.0920999	8	0.239593	2.34585	2.60144	6.10261
Propantheline	16	0.0483209	9	0.0920999	8	0.239593	1.90601	2.60144	4.95837
Crack Cocaine	17	0.0513409	9	0.0920999	8	0.239593	1.79389	2.60144	4.6667
Endrin	18	0.054361	9	0.0920999	8	0.239593	1.69423	2.60144	4.40744
Sperm Immobilizing Agents	20	0.0604011	9	0.0920999	8	0.239593	1.52481	2.60144	3.9667
Delavirdine	22	0.0664412	9	0.0920999	8	0.239593	1.38619	2.60144	3.60609
Deuteroporphyrins	22	0.0664412	9	0.0920999	8	0.239593	1.38619	2.60144	3.60609
Caustics	23	0.0694612	9	0.0920999	8	0.239593	1.32592	2.60144	3.4493
Oxymetholone	23	0.0694612	9	0.0920999	8	0.239593	1.32592	2.60144	3.4493
Receptors, Catecholamine	23	0.0694612	9	0.0920999	8	0.239593	1.32592	2.60144	3.4493
Embryo Implantation, Delayed	25	0.0755013	9	0.0920999	8	0.239593	1.21984	2.60144	3.17336
Thymol	28	0.0845615	9	0.0920999	8	0.239593	1.08915	2.60144	2.83335
Pentaerythritol Tetranitrate	9	0.0271805	8	0.0818666	8	0.239593	3.01196	2.92662	8.81488
Cyclofenil	12	0.0362406	8	0.0818666	8	0.239593	2.25897	2.92662	6.61116
Polygeline	15	0.0453008	8	0.0818666	8	0.239593	1.80718	2.92662	5.28893
Adaptor Protein Complex delta Subunits	17	0.0513409	8	0.0818666	8	0.239593	1.59457	2.92662	4.6667
beta-N-Acetyl-Galactosaminidase	17	0.0513409	8	0.0818666	8	0.239593	1.59457	2.92662	4.6667
Mephobarbital	20	0.0604011	8	0.0818666	8	0.239593	1.35538	2.92662	3.9667
Sodium Isotopes	22	0.0664412	8	0.0818666	8	0.239593	1.23217	2.92662	3.60609
Phycobilisomes	42	0.126842	27	0.2763	9	0.269542	2.17829	0.975542	2.12502
RNA, Transfer, Trp	39	0.117782	21	0.2149	9	0.269542	1.82455	1.25427	2.28848
Phenylalanine Ammonia-Lyase	40	0.120802	21	0.2149	9	0.269542	1.77894	1.25427	2.23127
Dystrophin-Associated Proteins	42	0.126842	21	0.2149	9	0.269542	1.69423	1.25427	2.12502
Reflex, Pupillary	49	0.147983	21	0.2149	9	0.269542	1.4522	1.25427	1.82144
Sclerosing Solutions	33	0.0996618	19	0.194433	9	0.269542	1.95093	1.3863	2.70457
Substantia Gelatinosa	36	0.108722	19	0.194433	9	0.269542	1.78835	1.3863	2.47919
Furylfuramide	38	0.114762	19	0.194433	9	0.269542	1.69423	1.3863	2.3487
Telomeric Repeat Binding Protein 2	38	0.114762	19	0.194433	9	0.269542	1.69423	1.3863	2.3487
Chromomycin A3	41	0.123822	19	0.194433	9	0.269542	1.57026	1.3863	2.17685
Arginine-tRNA Ligase	30	0.0906016	18	0.1842	9	0.269542	2.03307	1.46331	2.97502
MAP Kinase Kinase Kinase 2	35	0.105702	18	0.1842	9	0.269542	1.74263	1.46331	2.55002
Bacterial Chromatophores	37	0.111742	18	0.1842	9	0.269542	1.64844	1.46331	2.41218
Root Resorption	41	0.123822	18	0.1842	9	0.269542	1.48762	1.46331	2.17685
Thioglycosides	41	0.123822	18	0.1842	9	0.269542	1.48762	1.46331	2.17685
Deoxyribonucleases, Type I Site-Specific	45	0.135902	18	0.1842	9	0.269542	1.35538	1.46331	1.98335
Dental Occlusion	46	0.138922	18	0.1842	9	0.269542	1.32592	1.46331	1.94023
Pyruvate, Orthophosphate Dikinase	24	0.0724813	17	0.173966	9	0.269542	2.40016	1.54939	3.71878
Diterpenes, Kaurane	25	0.0755013	17	0.173966	9	0.269542	2.30415	1.54939	3.57003
Batrachotoxins	26	0.0785214	17	0.173966	9	0.269542	2.21553	1.54939	3.43272
Plastoquinone	26	0.0785214	17	0.173966	9	0.269542	2.21553	1.54939	3.43272
Collagen Type V	28	0.0845615	17	0.173966	9	0.269542	2.05728	1.54939	3.18752
Nicotinamide Mononucleotide	28	0.0845615	17	0.173966	9	0.269542	2.05728	1.54939	3.18752
Homogentisic Acid	29	0.0875815	17	0.173966	9	0.269542	1.98634	1.54939	3.07761
LDL-Receptor Related Proteins	29	0.0875815	17	0.173966	9	0.269542	1.98634	1.54939	3.07761
Amdinocillin	30	0.0906016	17	0.173966	9	0.269542	1.92013	1.54939	2.97502
Carbocysteine	32	0.0966417	17	0.173966	9	0.269542	1.80012	1.54939	2.78908
Methyl Green	32	0.0966417	17	0.173966	9	0.269542	1.80012	1.54939	2.78908
Heparinoids	36	0.108722	17	0.173966	9	0.269542	1.6001	1.54939	2.47919
Iron Regulatory Protein 1	36	0.108722	17	0.173966	9	0.269542	1.6001	1.54939	2.47919
Genetic Structures	19	0.057381	16	0.163733	9	0.269542	2.85344	1.64623	4.6974
Noscapine	21	0.0634211	16	0.163733	9	0.269542	2.58168	1.64623	4.25003
Heterogeneous-Nuclear Ribonucleoprotein Group F-H	22	0.0664412	16	0.163733	9	0.269542	2.46433	1.64623	4.05685
Genes, rel	25	0.0755013	16	0.163733	9	0.269542	2.16861	1.64623	3.57003
2-Propanol	26	0.0785214	16	0.163733	9	0.269542	2.0852	1.64623	3.43272
Cementogenesis	26	0.0785214	16	0.163733	9	0.269542	2.0852	1.64623	3.43272
Remoxipride	27	0.0815414	16	0.163733	9	0.269542	2.00797	1.64623	3.30558
RNA, Transfer, His	30	0.0906016	16	0.163733	9	0.269542	1.80718	1.64623	2.97502
Ytterbium	30	0.0906016	16	0.163733	9	0.269542	1.80718	1.64623	2.97502
Hexestrol	33	0.0996618	16	0.163733	9	0.269542	1.64289	1.64623	2.70457
Methohexital	34	0.102682	16	0.163733	9	0.269542	1.59457	1.64623	2.62502
Butoxamine	35	0.105702	16	0.163733	9	0.269542	1.54901	1.64623	2.55002
17-alpha-Hydroxypregnenolone	36	0.108722	16	0.163733	9	0.269542	1.50598	1.64623	2.47919
Angiogenic Proteins	36	0.108722	16	0.163733	9	0.269542	1.50598	1.64623	2.47919
Methoxyflurane	37	0.111742	16	0.163733	9	0.269542	1.46528	1.64623	2.41218
Accommodation, Ocular	38	0.114762	16	0.163733	9	0.269542	1.42672	1.64623	2.3487
Speech Intelligibility	42	0.126842	16	0.163733	9	0.269542	1.29084	1.64623	2.12502
Uroporphyrinogen III Synthetase	23	0.0694612	15	0.1535	9	0.269542	2.20986	1.75597	3.88046
Prokaryotic Initiation Factor-2	24	0.0724813	15	0.1535	9	0.269542	2.11779	1.75597	3.71878
Cottonseed Oil	27	0.0815414	15	0.1535	9	0.269542	1.88248	1.75597	3.30558
Thyroid Hormone Receptors alpha	27	0.0815414	15	0.1535	9	0.269542	1.88248	1.75597	3.30558
Chlorthalidone	28	0.0845615	15	0.1535	9	0.269542	1.81524	1.75597	3.18752
Dihydroorotate Oxidase	28	0.0845615	15	0.1535	9	0.269542	1.81524	1.75597	3.18752
Lactose Synthase	28	0.0845615	15	0.1535	9	0.269542	1.81524	1.75597	3.18752
Iduronidase	29	0.0875815	15	0.1535	9	0.269542	1.75265	1.75597	3.07761
Nitrergic Neurons	29	0.0875815	15	0.1535	9	0.269542	1.75265	1.75597	3.07761
Epididymal Secretory Proteins	30	0.0906016	15	0.1535	9	0.269542	1.69423	1.75597	2.97502
Nialamide	30	0.0906016	15	0.1535	9	0.269542	1.69423	1.75597	2.97502
Atracurium	31	0.0936216	15	0.1535	9	0.269542	1.63958	1.75597	2.87905
Dimethadione	32	0.0966417	15	0.1535	9	0.269542	1.58834	1.75597	2.78908
Elements	32	0.0966417	15	0.1535	9	0.269542	1.58834	1.75597	2.78908
Soaps	32	0.0966417	15	0.1535	9	0.269542	1.58834	1.75597	2.78908
tert-Butyl Alcohol	32	0.0966417	15	0.1535	9	0.269542	1.58834	1.75597	2.78908
Hydromorphone	33	0.0996618	15	0.1535	9	0.269542	1.54021	1.75597	2.70457
Measles-Mumps-Rubella Vaccine	34	0.102682	15	0.1535	9	0.269542	1.49491	1.75597	2.62502
Sperm Transport	35	0.105702	15	0.1535	9	0.269542	1.4522	1.75597	2.55002
Hydroxytestosterones	38	0.114762	15	0.1535	9	0.269542	1.33755	1.75597	2.3487
Voice Quality	43	0.129862	15	0.1535	9	0.269542	1.18202	1.75597	2.0756
Polyglactin 910	47	0.141942	15	0.1535	9	0.269542	1.08142	1.75597	1.89895
Amide Synthases	18	0.054361	14	0.143266	9	0.269542	2.63547	1.8814	4.95837
Arginine Kinase	20	0.0604011	14	0.143266	9	0.269542	2.37192	1.8814	4.46253
Melarsoprol	20	0.0604011	14	0.143266	9	0.269542	2.37192	1.8814	4.46253
Pimelic Acids	22	0.0664412	14	0.143266	9	0.269542	2.15629	1.8814	4.05685
Arbutin	23	0.0694612	14	0.143266	9	0.269542	2.06254	1.8814	3.88046
Blood Coagulation Factor Inhibitors	25	0.0755013	14	0.143266	9	0.269542	1.89754	1.8814	3.57003
Dihydroxytryptamines	27	0.0815414	14	0.143266	9	0.269542	1.75698	1.8814	3.30558
Ticarcillin	27	0.0815414	14	0.143266	9	0.269542	1.75698	1.8814	3.30558
Ruthenium Compounds	30	0.0906016	14	0.143266	9	0.269542	1.58128	1.8814	2.97502
Camphor 5-Monooxygenase	33	0.0996618	14	0.143266	9	0.269542	1.43753	1.8814	2.70457
Perfume	34	0.102682	14	0.143266	9	0.269542	1.39525	1.8814	2.62502
Tramadol	36	0.108722	14	0.143266	9	0.269542	1.31773	1.8814	2.47919
Etiocholanolone	38	0.114762	14	0.143266	9	0.269542	1.24838	1.8814	2.3487
Nitrosomethylurethane	15	0.0453008	13	0.133033	9	0.269542	2.93666	2.02612	5.95004
Ergothioneine	16	0.0483209	13	0.133033	9	0.269542	2.75312	2.02612	5.57817
Dithizone	19	0.057381	13	0.133033	9	0.269542	2.31842	2.02612	4.6974
Gravity Perception	19	0.057381	13	0.133033	9	0.269542	2.31842	2.02612	4.6974
Chalcones	21	0.0634211	13	0.133033	9	0.269542	2.09762	2.02612	4.25003
Pyocins	21	0.0634211	13	0.133033	9	0.269542	2.09762	2.02612	4.25003
alpha-Crystallins	22	0.0664412	13	0.133033	9	0.269542	2.00227	2.02612	4.05685
Benzydamine	22	0.0664412	13	0.133033	9	0.269542	2.00227	2.02612	4.05685
Reproductive Control Agents	22	0.0664412	13	0.133033	9	0.269542	2.00227	2.02612	4.05685
Aconitic Acid	23	0.0694612	13	0.133033	9	0.269542	1.91521	2.02612	3.88046
Polyphloretin Phosphate	23	0.0694612	13	0.133033	9	0.269542	1.91521	2.02612	3.88046
Equilenin	25	0.0755013	13	0.133033	9	0.269542	1.762	2.02612	3.57003
Moxisylyte	27	0.0815414	13	0.133033	9	0.269542	1.63148	2.02612	3.30558
Astatine	28	0.0845615	13	0.133033	9	0.269542	1.57321	2.02612	3.18752
Ethylene Chlorohydrin	28	0.0845615	13	0.133033	9	0.269542	1.57321	2.02612	3.18752
Zineb	29	0.0875815	13	0.133033	9	0.269542	1.51896	2.02612	3.07761
Diterpenes, Abietane	30	0.0906016	13	0.133033	9	0.269542	1.46833	2.02612	2.97502
Phenprocoumon	30	0.0906016	13	0.133033	9	0.269542	1.46833	2.02612	2.97502
Diosmin	31	0.0936216	13	0.133033	9	0.269542	1.42097	2.02612	2.87905
Meglutol	16	0.0483209	12	0.1228	9	0.269542	2.54134	2.19497	5.57817
Aminoacylation	17	0.0513409	12	0.1228	9	0.269542	2.39185	2.19497	5.25004
Guanosine Diphosphate Sugars	18	0.054361	12	0.1228	9	0.269542	2.25897	2.19497	4.95837
Dihydro-beta-Erythroidine	19	0.057381	12	0.1228	9	0.269542	2.14008	2.19497	4.6974
Oxolinic Acid	19	0.057381	12	0.1228	9	0.269542	2.14008	2.19497	4.6974
Echinomycin	20	0.0604011	12	0.1228	9	0.269542	2.03307	2.19497	4.46253
Desmosterol	22	0.0664412	12	0.1228	9	0.269542	1.84825	2.19497	4.05685
Indican	22	0.0664412	12	0.1228	9	0.269542	1.84825	2.19497	4.05685
Myeloablative Agonists	22	0.0664412	12	0.1228	9	0.269542	1.84825	2.19497	4.05685
Pregnenes	22	0.0664412	12	0.1228	9	0.269542	1.84825	2.19497	4.05685
Psyllium	22	0.0664412	12	0.1228	9	0.269542	1.84825	2.19497	4.05685
Technetium Tc 99m Disofenin	22	0.0664412	12	0.1228	9	0.269542	1.84825	2.19497	4.05685
Iduronate Sulfatase	23	0.0694612	12	0.1228	9	0.269542	1.76789	2.19497	3.88046
Tripelennamine	23	0.0694612	12	0.1228	9	0.269542	1.76789	2.19497	3.88046
p-Aminoazobenzene	24	0.0724813	12	0.1228	9	0.269542	1.69423	2.19497	3.71878
CME-Carbodiimide	27	0.0815414	12	0.1228	9	0.269542	1.50598	2.19497	3.30558
Cobra Neurotoxins	28	0.0845615	12	0.1228	9	0.269542	1.4522	2.19497	3.18752
Sulfaphenazole	28	0.0845615	12	0.1228	9	0.269542	1.4522	2.19497	3.18752
Sulfur Oxides	28	0.0845615	12	0.1228	9	0.269542	1.4522	2.19497	3.18752
Spiramycin	29	0.0875815	12	0.1228	9	0.269542	1.40212	2.19497	3.07761
Bendroflumethiazide	30	0.0906016	12	0.1228	9	0.269542	1.35538	2.19497	2.97502
Leghemoglobin	30	0.0906016	12	0.1228	9	0.269542	1.35538	2.19497	2.97502
Trichlorfon	30	0.0906016	12	0.1228	9	0.269542	1.35538	2.19497	2.97502
Chloride Peroxidase	31	0.0936216	12	0.1228	9	0.269542	1.31166	2.19497	2.87905
Menopause, Premature	31	0.0936216	12	0.1228	9	0.269542	1.31166	2.19497	2.87905
Iridium Radioisotopes	33	0.0996618	12	0.1228	9	0.269542	1.23217	2.19497	2.70457
Sparteine	34	0.102682	12	0.1228	9	0.269542	1.19593	2.19497	2.62502
Propafenone	37	0.111742	12	0.1228	9	0.269542	1.09896	2.19497	2.41218
Oxymorphone	16	0.0483209	11	0.112567	9	0.269542	2.32956	2.39451	5.57817
Maternal Nutrition	18	0.054361	11	0.112567	9	0.269542	2.07072	2.39451	4.95837
Cysteine Synthase	20	0.0604011	11	0.112567	9	0.269542	1.86365	2.39451	4.46253
Antispermatogenic Agents	23	0.0694612	11	0.112567	9	0.269542	1.62057	2.39451	3.88046
Insulator Elements	23	0.0694612	11	0.112567	9	0.269542	1.62057	2.39451	3.88046
Tetroses	23	0.0694612	11	0.112567	9	0.269542	1.62057	2.39451	3.88046
Virus Inactivation	24	0.0724813	11	0.112567	9	0.269542	1.55304	2.39451	3.71878
Scopoletin	25	0.0755013	11	0.112567	9	0.269542	1.49092	2.39451	3.57003
Coumestrol	26	0.0785214	11	0.112567	9	0.269542	1.43358	2.39451	3.43272
Iothalamate Meglumine	26	0.0785214	11	0.112567	9	0.269542	1.43358	2.39451	3.43272
Diiodotyrosine	27	0.0815414	11	0.112567	9	0.269542	1.38048	2.39451	3.30558
alpha-Cyclodextrins	32	0.0966417	11	0.112567	9	0.269542	1.16478	2.39451	2.78908
Pempidine	12	0.0362406	10	0.102333	9	0.269542	2.82371	2.63396	7.43756
Cermet Cements	16	0.0483209	10	0.102333	9	0.269542	2.11779	2.63396	5.57817
Terphenyl Compounds	17	0.0513409	10	0.102333	9	0.269542	1.99321	2.63396	5.25004
Monocytes, Activated Killer	18	0.054361	10	0.102333	9	0.269542	1.88248	2.63396	4.95837
Doxapram	19	0.057381	10	0.102333	9	0.269542	1.7834	2.63396	4.6974
Praseodymium	20	0.0604011	10	0.102333	9	0.269542	1.69423	2.63396	4.46253
Pepsinogen C	16	0.0483209	9	0.0920999	9	0.269542	1.90601	2.92662	5.57817
Ribonucleoprotein, U5 Small Nuclear	54	0.163083	34	0.347933	10	0.299491	2.13347	0.860772	1.83643
Telomeric Repeat Binding Protein 1	49	0.147983	31	0.317233	10	0.299491	2.14372	0.944072	2.02382
Graphite	57	0.172143	26	0.266066	10	0.299491	1.54561	1.12562	1.73978
Myosin Type I	44	0.132882	25	0.255833	10	0.299491	1.92526	1.17065	2.2538
Atrial Function, Right	38	0.114762	23	0.235366	10	0.299491	2.05091	1.27245	2.60967
rab2 GTP-Binding Protein	27	0.0815414	22	0.225133	10	0.299491	2.76096	1.33028	3.67287
Coproporphyrinogen Oxidase	41	0.123822	22	0.225133	10	0.299491	1.8182	1.33028	2.41872
Myo-Inositol-1-Phosphate Synthase	42	0.126842	22	0.225133	10	0.299491	1.77491	1.33028	2.36113
Pulmonary Surfactant-Associated Protein C	42	0.126842	22	0.225133	10	0.299491	1.77491	1.33028	2.36113
Clavulanic Acids	48	0.144963	22	0.225133	10	0.299491	1.55304	1.33028	2.06599
Cardiac Glycosides	47	0.141942	21	0.2149	10	0.299491	1.51399	1.39363	2.10995
Apatites	59	0.178183	21	0.2149	10	0.299491	1.20606	1.39363	1.6808
Tetrathionic Acid	31	0.0936216	20	0.204666	10	0.299491	2.1861	1.46331	3.19895
Eukaryotic Initiation Factor-5	33	0.0996618	20	0.204666	10	0.299491	2.05361	1.46331	3.00507
Polyproteins	36	0.108722	20	0.204666	10	0.299491	1.88248	1.46331	2.75465
Sex Chromatin	39	0.117782	20	0.204666	10	0.299491	1.73767	1.46331	2.54275
Neon	42	0.126842	20	0.204666	10	0.299491	1.61355	1.46331	2.36113
Micronutrients	43	0.129862	20	0.204666	10	0.299491	1.57603	1.46331	2.30622
Ethosuximide	45	0.135902	20	0.204666	10	0.299491	1.50598	1.46331	2.20372
Forced Expiratory Flow Rates	50	0.151003	20	0.204666	10	0.299491	1.35538	1.46331	1.98335
Reflex, Vestibulo-Ocular	50	0.151003	20	0.204666	10	0.299491	1.35538	1.46331	1.98335
Flicker Fusion	52	0.157043	20	0.204666	10	0.299491	1.30325	1.46331	1.90707
Electron-Transferring Flavoproteins	29	0.0875815	19	0.194433	10	0.299491	2.22002	1.54033	3.41957
Nucleotide Transport Proteins	29	0.0875815	19	0.194433	10	0.299491	2.22002	1.54033	3.41957
11-beta-Hydroxysteroid Dehydrogenase Type 1	34	0.102682	19	0.194433	10	0.299491	1.89355	1.54033	2.91669
Streptonigrin	35	0.105702	19	0.194433	10	0.299491	1.83945	1.54033	2.83335
Fluoxymesterone	40	0.120802	19	0.194433	10	0.299491	1.60952	1.54033	2.47919
Receptor, Muscarinic M4	40	0.120802	19	0.194433	10	0.299491	1.60952	1.54033	2.47919
Depth Perception	42	0.126842	19	0.194433	10	0.299491	1.53287	1.54033	2.36113
Factor For Inversion Stimulation Protein	27	0.0815414	18	0.1842	10	0.299491	2.25897	1.6259	3.67287
Isopentenyladenosine	30	0.0906016	18	0.1842	10	0.299491	2.03307	1.6259	3.30558
Aspartylglucosylaminase	33	0.0996618	18	0.1842	10	0.299491	1.84825	1.6259	3.00507
Peptide T	34	0.102682	18	0.1842	10	0.299491	1.79389	1.6259	2.91669
Dihydralazine	39	0.117782	18	0.1842	10	0.299491	1.5639	1.6259	2.54275
Myelopoiesis	44	0.132882	18	0.1842	10	0.299491	1.38619	1.6259	2.2538
Voice	45	0.135902	18	0.1842	10	0.299491	1.35538	1.6259	2.20372
Lysostaphin	26	0.0785214	17	0.173966	10	0.299491	2.21553	1.72154	3.81413
Nitrogen Radioisotopes	33	0.0996618	17	0.173966	10	0.299491	1.74557	1.72154	3.00507
Supination	34	0.102682	17	0.173966	10	0.299491	1.69423	1.72154	2.91669
Bisoprolol	35	0.105702	17	0.173966	10	0.299491	1.64582	1.72154	2.83335
Cholinesterase Reactivators	35	0.105702	17	0.173966	10	0.299491	1.64582	1.72154	2.83335
FANFT	36	0.108722	17	0.173966	10	0.299491	1.6001	1.72154	2.75465
Peptoids	37	0.111742	17	0.173966	10	0.299491	1.55686	1.72154	2.6802
Fadrozole	38	0.114762	17	0.173966	10	0.299491	1.51589	1.72154	2.60967
Proline Oxidase	38	0.114762	17	0.173966	10	0.299491	1.51589	1.72154	2.60967
Trimipramine	38	0.114762	17	0.173966	10	0.299491	1.51589	1.72154	2.60967
Yawning	41	0.123822	17	0.173966	10	0.299491	1.40497	1.72154	2.41872
Adenine Nucleotide Translocator 1	24	0.0724813	16	0.163733	10	0.299491	2.25897	1.82914	4.13198
p-Fluorophenylalanine	25	0.0755013	16	0.163733	10	0.299491	2.16861	1.82914	3.9667
Nifurtimox	26	0.0785214	16	0.163733	10	0.299491	2.0852	1.82914	3.81413
Pharmaceutical Solutions	29	0.0875815	16	0.163733	10	0.299491	1.86949	1.82914	3.41957
Hydroxocobalamin	31	0.0936216	16	0.163733	10	0.299491	1.74888	1.82914	3.19895
[truncated: 6,913 more rows]
